# Supplementary material for: Record of massive upwellings from the Pacific large low shear velocity province
Source: Nat Commun. 2016 Nov 8;7:13309. doi: 10.1038/ncomms13309 (PMC5105175; doi:10.1038/ncomms13309)
Supplement: Supplementary Data 1 — New major elements, trace elements, and isotope geochemistry for the Nicoya accreted terranes, standard replicates, primary magma calculations for Pacific LIPs, and LIPs age compilation. [file ncomms13309-s2.xlsx]

## Sheet: Nicoya Geochemistry
Sample code	Lat	Long	Location	Material		SiO2	TiO2	Al2O3	Fe2O3	MnO	MgO	CaO	Na2O	K2O	P2O5	Totals		Ba	Ce	Cr	Cu	Dy	Er	Eu	Gd	Hf	Ho	La	Lu	Nb	Nd	Ni	Pb	Pr	Rb	Sc	Sm	Sr	Ta	Tb	Th	U	V	Y	Yb	Zn	Zr		87Sr/86Sr
1-29-7-05	10.8567	-85.9525	Murcielago	Glass		50.72	1.37	13.53	16.5926	0.21	5.85	10.04	2.02	0.17	0.11	100.613		28.44	9.81	38.67	74.18	5.51	3.56	1.04	4.04	2.22	1.19	3.56	0.54	4.59	8.41	28.18	0.76	1.56	1.92	24.03	2.88	94.45	0.32	0.78	0.39	0.1	455.9	28.3	3.72	64.21	60.6		0.70412
SE-02-08	10.8567	-85.9525	Murcielago	Glass		51.23	1.38	13.81	16.7815	0.21	5.8	10.03	2.05	0.17	0.11	101.572		28.72	9.89	54.95	190.4	5.04	3.27	1.02	4	2	1.09	4.18	0.51	4.51	8.26	107.19	0.95	1.51	3.25	52.58	2.73	96.47	0.31	0.67	0.35	0.11	403	28.18	3.29	87.49	68.19		0.703987
SE-1-08c	10.8567	-85.9525	Murcielago	Core		49.43	1.39	14.4	16.9371	0.22	6.29	10.24	2.25	0.33	0.11	101.597		20.91	9.97	57.03	179.6	5.07	3.17	1.03	3.91	2.06	1.11	3.91	0.52	4.49	8.22	117.93	1.66	1.53	3.76	53.09	2.82	94.03	0.33	0.7	0.32	0.13	416	28.63	3.31	91.19	68.73
SE-1-08g	10.8567	-85.9525	Murcielago	Glass		51.02	1.37	13.61	16.7593	0.22	5.96	10.24	2.12	0.16	0.11	101.569		27.83	9.6	55.66	179.44	4.98	3.25	0.98	3.87	1.95	1.06	3.78	0.49	4.41	7.92	73.95	1.57	1.49	2.71	51.56	2.76	87.67	0.3	0.68	0.33	0.13	407	27.81	3.27	90.31	66.76		0.70343
SE-4-08c	10.8567	-85.9525	Murcielago	Core		50.33	1.42	13.75	17.2594	0.22	6	10.19	2.15	0.19	0.11	101.619		19.14	9.55	58.2	172.04	5.29	3.49	1.06	4.24	2.08	1.16	3.99	0.52	4.52	8.58	67.13	1.94	1.56	3.08	53.85	2.87	109.23	0.33	0.72	0.35	0.1	410	30.58	3.49	91.94	69.07
SE-4-08g	10.8567	-85.9525	Murcielago	Glass		52.6	1.4	13.68	16.1036	0.19	5.46	9.64	2.04	0.27	0.11	101.494		35.7	9.3	59.53	175.71	4.98	3.18	0.97	3.78	1.98	1.08	3.71	0.48	4.4	7.85	69.98	1.84	1.46	4.51	52.43	2.64	92.67	0.31	0.66	0.33	0.1	418	27.16	3.2	82.59	66.79		0.703987
SE-050611-6	10.8593	-85.9422	Murcielago	Core		48.61	1.39841	13.7088	16.9512	0.236019	6.33317	9.66693	2.61587	0.304857	0.112109	99.9374		16.3303	8.9712	41.4073	161.967	5.03658	3.27481	0.909671	3.86898	1.97917	1.07802	3.64859	0.48938	4.60362	8.04195	56.8372	0.58265	1.44189	1.68232	53.9124	2.82574	119.363	0.306525	0.689968	0.338305	0.0887102	373.633	27.9142	3.2656	79.5213	70.1022
SE-050611-8	10.8593	-85.9422	Murcielago	Core		48.5834	1.39994	13.4861	17.4127	0.235957	6.33825	10.5637	2.1325	0.0987266	0.112548	100.364		11.0253	9.10511	43.1096	159.553	5.16661	3.3018	1.01734	3.90578	2.02587	1.11863	3.82878	0.511124	4.5148	8.21045	59.9961	0.529495	1.48317	0.777885	55.441	2.87649	90.3716	0.32112	0.715977	0.345028	0.0784932	371.578	28.4704	3.29928	76.4295	71.2202
SE-050611-15	10.9108	-85.9158	Murcielago	Core		49.6817	1.4298	13.6251	17.4297	0.22659	5.77855	8.5293	3.32465	0.445265	0.115769	100.586		38.3123	9.51559	30.9973	27.3093	4.96506	3.19117	1.03141	3.77942	2.00248	1.05336	3.85561	0.480047	4.73951	8.25071	53.5519	0.413297	1.50476	3.70627	49.8944	2.82847	86.256	0.315155	0.673589	0.338623	0.0951255	370.322	27.1234	3.26127	67.9076	70.6507
SE-030611-20	10.8586	-85.9091	Murcielago	Glass		52.06	1.41	13.52	15.359	0.21	5.78	10.48	2.21	0.1	0.13	101.259		25.86	10.76	41.71	231.19	4.91	3.16	1.04	3.95	2.21	1.14	3.85	0.51	5.1	8.45	67.48	0.38	1.63	2.38	40.47	2.82	70.46	0.32	0.77	0.34	0.1	386	29.62	3.3	123.16	74.55
SE-030611-21	10.8586	-85.9091	Murcielago	Glass		52.57	1.43	13.59	15.0367	0.25	5.87	10.29	2.23	0.11	0.09	101.467		26.48	10.5	39.1	217.8	5.03	3.08	1	3.99	2.05	1.08	3.74	0.53	5	8.34	63.91	0.36	1.65	2.62	40.11	2.7	70.85	0.31	0.72	0.34	0.12	380.84	28.93	3.19	124.24	73.56
SE-030611-23	10.8564	-85.9268	Murcielago	Glass		52.28	1.44	13.73	15.2256	0.2	5.78	10.19	2.29	0.11	0.13	101.376		26.42	11.08	30.57	219.02	5.01	3.28	1.02	4.1	2.06	1.13	3.98	0.51	5.24	8.88	56.01	0.46	1.67	2.37	39.79	2.93	73.46	0.35	0.75	0.34	0.11	385.23	30.06	3.41	127.75	77.44
SE-050611-1	10.8617	-85.9213	Murcielago	Glass		52.29	1.47	13.71	15.3701	0.25	5.83	10.29	2.22	0.11	0.12	101.66		26.89	11	31.01	213.84	5.17	3.23	1.07	4.14	2.09	1.12	3.93	0.57	5.27	8.66	58.81	0.42	1.72	2.45	39.64	3.11	72.7	0.35	0.76	0.36	0.11	390.3	30.26	3.53	127.68	77.14
SE-050611-2	10.8617	-85.9213	Murcielago	Glass		52.3	1.46	13.51	15.0811	0.25	5.71	9.99	2.2	0.12	0.17	100.791		26.82	11.27	31.59	219.53	5.11	3.01	1.04	3.85	1.96	1.04	3.81	0.5	5.22	8.43	61.92	0.44	1.69	2.41	39.19	2.73	72.03	0.32	0.7	0.33	0.12	394.67	28.6	3.09	132.16	73.16		0.703218
SE-050611-3	10.857	-85.9314	Murcielago	Glass		52.14	1.46	13.55	15.4145	0.21	5.83	10.26	2.33	0.11	0.11	101.415		24.89	10.3	30.32	203.11	5.34	3.26	1.06	4.25	2.29	1.19	3.87	0.55	5.02	8.64	56.57	0.38	1.65	2.19	39.49	2.93	69.06	0.36	0.8	0.36	0.1	362.06	32.15	3.5	113.95	81.32
SE-050611-4	10.857	-85.9314	Murcielago	Glass		52.38	1.46	13.79	15.6035	0.24	5.83	10.21	2.22	0.1	0.11	101.943		26.24	10.94	34.88	238.71	4.91	2.89	1.02	3.8	2.03	1.03	3.71	0.5	5.29	8.25	71.88	0.41	1.68	2.29	43.38	2.77	71.55	0.29	0.68	0.3	0.09	401.32	28.34	3.12	140.76	73.24
SE-050611-7	10.8593	-85.9422	Murcielago	Glass		52.01	1.47	13.53	15.17	0.24	5.83	10.24	2.19	0.1	0.09	100.87		25.39	10.61	38.13	224.34	4.83	2.93	1.01	3.97	1.9	1.04	3.7	0.48	4.99	8.61	67.08	0.35	1.63	2.17	42.72	2.72	70.71	0.31	0.74	0.3	0.11	388.08	28.71	3.02	128.68	73.78
SE-050611-8	10.8593	-85.9422	Murcielago	Glass		52.88	1.41	13.66	14.9589	0.23	5.84	10.2	1.79	0.13	0.11	101.209		24.54	10.1	35.25	197.05	5.53	3.43	1.07	4.29	2.25	1.23	3.88	0.57	5.01	8.49	60.71	0.36	1.67	2.13	42.14	3.1	69.44	0.32	0.82	0.35	0.09	364.3	33.7	3.64	112.51	84.65
SE-050611-9	10.8593	-85.9422	Murcielago	Glass		52.71	1.42	13.6	14.8922	0.21	5.8	10.06	1.45	0.11	0.13	100.382		24.43	10.2	37.06	254.66	4.71	2.92	1.01	3.6	2.04	1.03	3.59	0.51	4.94	8.32	67.3	0.39	1.63	2.34	40.84	2.66	68.66	0.33	0.73	0.33	0.11	371.5	28.56	3.29	129.42	72.48
SE-050611-10	10.8593	-85.9422	Murcielago	Glass		52.4	1.4	13.66	15.1923	0.23	5.79	10.35	2.23	0.11	0.1	101.462		26.17	10.72	36.99	229.64	4.98	3.07	1.02	3.86	1.99	1.11	3.8	0.52	5.29	8.45	68.31	0.38	1.68	2.55	42.17	2.89	72.93	0.29	0.72	0.28	0.1	390.85	29.4	3.14	134.92	74.51
SE-050611-11	10.8575	-85.9463	Murcielago	Glass		52.36	1.42	13.61	15.359	0.21	5.76	10.3	2.23	0.1	0.09	101.439		25.92	10.72	36.35	225.54	5.02	3.18	1.03	3.95	2.07	1.15	3.81	0.51	5.04	8.49	66.63	0.39	1.69	2.29	41.03	2.79	71.65	0.33	0.72	0.31	0.11	384.28	29.88	3.3	126.52	76.02		0.703183
SE-050611-12	10.8575	-85.9463	Murcielago	Glass		51.83	1.42	13.63	15.3145	0.21	5.78	10.23	2.26	0.11	0.1	100.885		25.8	10.73	31.76	223.82	4.97	3.25	1.03	3.89	2.16	1.1	3.85	0.55	5.16	8.69	63.83	0.38	1.69	2.25	40.76	2.98	71.19	0.32	0.75	0.32	0.1	387.93	30.19	3.44	130.86	76.56		0.704239
SE-050611-13	10.8565	-85.9528	Murcielago	Glass		52.08	1.4	13.75	15.2367	0.2	5.5	10.09	1.77	0.11	0.16	100.297		26.24	10.72	32.82	202.65	4.67	2.85	1.04	4.08	2.03	1.06	3.78	0.51	5.17	8.58	65.42	0.43	1.7	2.38	40.21	2.76	70.87	0.29	0.69	0.29	0.11	383.67	28.49	3.08	135.22	73.21
SE-050611-14	10.8565	-85.9528	Murcielago	Glass		52.48	1.43	13.49	15.1256	0.22	5.7	10.1	2.17	0.11	0.09	100.916		26.2	10.74	32.51	223.44	4.79	2.95	1.02	3.7	2.03	1.07	3.8	0.47	5.13	8.49	66.04	0.4	1.7	2.33	40.29	2.62	70.78	0.32	0.69	0.31	0.1	386.24	28.79	3.2	133.18	73.47
NI-4	10.3982	-85.4596	Inner Nicoya	Basalt		48.43	1.23	13.69	11.8693	0.207	8.37	11.54	2.31	0.13	0.107	97.8833		16.3379	9.34969	279.8	163.789	4.43433	2.51943	0.927721	3.36838	1.88667	1.00133	3.47698	0.413708	4.49693	7.56624	103.152	1.17836	1.50943	1.01053	37.6503	2.88736	88.8809	0.257066	0.600439	0.276466	0.0919594	298.971	25.2409	2.36866	101.12	71.5046		0.703139
NI-5	10.5689	-85.6949	Coco	Glass		50.32	1.79	13.54	15.7146	0.2	6.32	10.8	2.31	0.12	0.17	101.285		24.19	13.05	54.01	153.22	5.87	3.55	1.27	4.85	2.67	1.24	4.76	0.58	5.76	10.9	59.05	0.43	2.13	2.52	36.39	3.48	90.83	0.37	0.9	0.39	0.13	360.85	34.69	3.51	121.41	100.36
NI-7	10.5688	-85.6948	Coco	Glass		50.57	1.87	13.65	15.559	0.22	6.41	11.09	2.36	0.1	0.14	101.969		24.94	13.82	58.16	142.12	5.69	3.46	1.27	4.95	2.69	1.23	4.83	0.57	6.05	11	63.58	0.47	2.15	2.64	39.07	3.56	91.99	0.41	0.89	0.4	0.13	380.01	33.75	3.45	125.27	99.01		0.703183
NI-8	10.568	-85.694	Coco	Glass		49.9	2.6	12.79	18.3819	0.24	5.3	9.63	2.55	0.15	0.18	101.722		27.1	14.47	6.23	103.53	6.44	3.95	1.41	5.31	3.15	1.37	5.51	0.61	6.73	12.03	33.85	0.46	2.35	2.78	33.73	4.15	101.3	0.42	0.96	0.46	0.13	323.62	37.53	3.75	118.37	115.36
NI-9	10.5679	-85.6937	Coco	Glass		50.43	1.95	13.51	15.9591	0.22	6.19	10.69	2.25	0.15	0.2	101.549		26.44	14.08	33.7	150.08	6	3.69	1.33	5.21	2.87	1.28	5.04	0.6	6.28	11.57	57.25	0.46	2.23	2.43	37.71	3.71	92.85	0.39	0.94	0.41	0.13	379.25	35.09	3.63	126.97	104.56
NI-10	10.5543	-85.2516	Inner Nicoya	Basalt		50.42	1.74	13.6	15.6813	0.24	6.36	10.84	2.27	0.1	0.13	101.381		25.16	13.54	53.25	155.28	5.86	3.61	1.28	4.76	2.66	1.23	4.84	0.55	5.93	10.84	61.97	0.44	2.17	2.7	38.58	3.6	93.26	0.4	0.91	0.4	0.13	376.48	33.61	3.55	124.12	99.3		0.703166
NI-12	10.1768	-85.8195	Junquillal	Diabase		48.63	2.07	12.51	16.5703	0.244	5.02	6.86	3.94	0.98	0.153	96.9773		169.508	16.2262	33.0335	119.913	7.49925	4.75939	1.47461	6.19655	3.57153	1.65284	6.13987	0.698412	9.19117	12.938	50.4289	0.361991	2.66271	9.32247	36.3302	4.18345	86.9455	0.59075	1.08747	0.632846	0.172156	455.498	44.1951	4.45173	134.941	133.984
NI-13	10.1748	-85.8201	Junquillal	Glass		49.98	1.62	14.48	12.036	0.253	6.01	8.86	3.52	0.56	0.141	97.46		28.1343	11.9261	24.8897	218.018	5.99767	3.54505	1.33194	5.2926	3.02386	1.27141	4.705	0.546003	5.60385	10.7148	64.2755	0.205523	2.06842	3.17946	38.4634	3.97941	121.975	0.385574	0.933704	0.405524	0.295428	355.296	34.9409	3.34035	113.002	110.109
NI-14	10.0686	-85.7718	Marbella	Diabase		47.92	1.21	13.97	13.0362	0.222	7.36	10.63	2.18	0.18	0.108	96.8162		34.7107	8.91667	151.738	195.889	4.98869	3.49506	0.966821	3.55365	1.9289	0.937149	3.63348	0.463629	4.74027	7.92924	80.7008	0.262884	1.59712	1.13121	39.7284	2.45815	169.995	0.319992	0.696478	0.278181	0.097283	351.66	30.0129	3.19723	102.112	69.2652
NI-15	10.0317	-85.7412	San Juanillo	Glass		51.83	1.06	14.13	13.5808	0.21	7.04	11.3	1.91	0.08	0.14	101.281		19.37	9.38	153.18	206.72	4.32	2.75	0.91	3.52	1.72	0.95	3.25	0.47	4.4	7.45	83.15	0.36	1.45	2.26	41.2	2.45	66.38	0.29	0.63	0.27	0.09	362.56	25.58	2.9	110.12	63		0.703185
NI-22	9.71449	-85.0132	Tambor	Glass		47.94	0.91	14.05	10.6802	0.187	8.66	11.15	2.73	0.64	0.079	97.0262		39.504	6.84711	286.948	139.093	3.56707	2.02699	0.81743	2.93866	1.29829	0.808962	2.53086	0.360552	3.53819	5.6234	109.109	0.252792	1.15082	3.85851	35.1478	1.80212	223.659	0.181157	0.601707	0.222216	0.0761582	282.633	21.1791	2.2444	78.3804	50.9308		0.703481
[truncated: 10 more columns]

## Sheet: Standard replicates LA-ICPMS
BCR-2G																BHVO-2G															BIR-1G
LA-ICPMS @Virginia Tech	Values from Kelley et al. (2003)	BCR-2	BCR-2	BCR-2	BCR-2	BCR-2	BCR-2	BCR-2	BCR-2	Average (n=8)	Std Deviation	%RSD	Accuracy (in %)			LA-ICPMS @Virginia Tech	Values from Kelley et al. (2003)	BHVO-2G	BHVO-2Gb	BHVO-2Gc	BHVO-2Gd	BHVO-2Ge	BHVO-2Gf	BHVO-2Gg	BHVO-2Gh	Average (n=8)	Std deviation	%RSD	Accuracy (in %)		LA-ICPMS @Virginia Tech	Values from Kelley et al. (2003)	BIR-1G	BIR-1Gb	BIR-1Gc	BIR-1Gd	BIR-1Ge	BIR-1Gf	BIR-1Gg	BIR-1Gh	Average (n=8)	Std deviation	%RSD	Accuracy (in %)
Sc	33	33.6423	33.2136	31.6292	31.469	41.4001	40.9159	33.3531	33.4198	34.8804	3.70672	10.627	5.69814			Sc	30.8	31.306	30.885	30.0376	30.8337	41.6248	39.8745	31.1171	31.4897	33.3961	4.28703	12.8369	8.42878		Sc	39.623	34.8355	36.1722	35.0167	34.687	41.9227	42.7501	36.6982	36.384	37.3083	2.99293	8.02216	5.84183
V	416	378.216	363.568	364.141	376.155	380.32	382.927	381.095	373.567	374.999	6.98776	1.86341	9.85613			V	289	290.652	287.081	286.648	291.318	291.844	290.453	287.011	285.516	288.815	2.32759	0.80591	0.0638482		V	282.36	294.207	303.838	304.507	303.111	298.512	302.724	303.067	303.598	301.696	3.30269	1.09471	6.84787
Cr	18	14.418	13.7646	13.0984	13.9314	14.7823	14.9475	14.1044	14.1137	14.145	0.549206	3.88268	21.4166			Cr	289.8	273.603	268.233	269.137	270.725	289.965	285.523	267.169	267.788	274.018	8.22098	3.00016	5.44584		Cr	369.41	365.092	381.517	379.469	374.349	385.193	391.575	378.752	398.273	381.778	9.5386	2.49847	3.34791
Ni	10.36	13.2862	12.0558	13.5761	13.7058	18.2652	16.5893	13.537	12.9384	14.2442	1.94667	13.6664	37.4925			Ni	111	89.6327	105.138	109.701	105.537	117.2	110.887	96.5563	100.103	104.345	8.16942	7.82927	5.99588		Ni	148.1	143	155.13	151.6	142.821	161.127	170.329	148.616	149.908	152.816	8.696	5.69049	3.18466
Cu	28.53	17.3215	16.6052	18.8065	20.1607	19.583	19.9809	18.3904	16.2228	18.3839	1.42684	7.76134	35.5629			Cu	133	105.685	128.849	117.913	126.732	130.398	120.348	103.087	125.189	119.775	9.70644	8.10388	9.94352		Cu	109.7	118.34	127.597	127.309	125.02	136.245	135.314	131.155	126	128.373	5.44462	4.24126	17.0215
Zn	152.09	129.718	122.219	125.35	130.22	151.115	150.869	142.474	135.539	135.938	10.4153	7.66183	10.62			Zn	99	109.361	111.445	108.03	107.287	124.71	120.299	112.801	111.738	113.209	5.75211	5.08097	14.3525		Zn	59.2	73.7866	78.7648	76.7909	77.8409	79.0146	76.4121	77.538	75.3252	76.9341	1.64527	2.13854	29.9563
Rb	46.9	53.1927	49.9222	50.5689	51.845	52.3365	53.2381	54.5667	52.8492	52.3149	1.41304	2.70103	11.5457			Rb	9.8	11.0238	10.9555	11.2238	11.2553	10.3639	10.073	10.5947	10.8417	10.7915	0.391043	3.62363	10.117		Rb	0.19	0.297687	0.0192448	0.141697	0.137266	0.186513	0.232091	0.359602	0.17267	0.193346	0.0978693	50.6187	1.76122
Sr	340	420.219	407.211	418.174	416.298	418.807	416.961	424.858	421.153	417.96	4.782	1.14413	22.9294			Sr	391	333.926	332.44	337.084	334.56	333.361	330.647	336.171	332.912	333.888	1.92707	0.577162	14.6068		Sr	102.8	83.3231	83.0914	83.3559	84.3799	82.6257	82.6797	84.6246	83.6667	83.4684	0.681443	0.816408	18.8051
Y	37	38.9029	41.2045	39.2048	36.9973	37.5507	37.113	37.1322	38.0566	38.2703	1.35561	3.54221	3.43314			Y	26.4	26.7954	26.1086	25.9135	26.2144	26.3794	26.0795	26.4455	26.4585	26.2993	0.259802	0.987864	0.381266		Y	14.7	14.9724	15.1056	14.4986	14.7506	15.598	16.2608	15.2776	15.2938	15.2197	0.50623	3.32615	3.53518
Zr	201	213.016	224.564	213.974	205.254	205.177	202.942	205.492	210.1	210.065	6.64169	3.16173	4.50992			Zr	184	183.552	180.657	183.28	182.308	182.491	180.426	183.671	184.689	182.634	1.39068	0.761456	0.742252		Zr	14.6	15.1322	14.8885	14.5818	14.776	15.49	15.7082	15.6545	14.9191	15.1438	0.39783	2.62702	3.72458
Nb	12.6	13.7484	13.5733	13.6847	13.5371	13.8494	13.6676	13.8446	13.5672	13.684	0.114584	0.837357	8.60353			Nb	19.5	19.6349	19.6788	20.0654	19.81	19.8319	19.508	19.5701	19.7118	19.7264	0.164326	0.833026	1.16089		Nb	0.54	0.554318	0.604131	0.611876	0.521557	0.579687	0.524488	0.519404	0.539222	0.556836	0.0349949	6.2846	3.11769
Ba	677	672.431	657.698	678.651	685.545	663.602	662.925	668.983	667.858	669.712	8.43849	1.26002	1.07657			Ba	129.07	131.325	130.763	132.113	132.574	129.351	128.172	129.941	130.11	130.544	1.36215	1.04344	1.1418		Ba	6.1	6.58403	6.58372	6.59777	6.74109	6.58299	6.48153	6.53057	6.60976	6.58893	0.0695451	1.05548	8.01531
La	24.9	25.4219	26.0536	26.009	25.2455	24.5606	24.6234	24.9667	25.1829	25.2579	0.524822	2.07785	1.43751			La	14.79	15.1967	15.1059	15.4432	15.4248	14.9624	14.9992	15.1593	15.3564	15.206	0.173636	1.14189	2.81262		La	0.541	0.588348	0.579254	0.551664	0.626074	0.582537	0.578062	0.555978	0.56291	0.578104	0.0219274	3.793	6.85833
Ce	52.9	54.4438	52.7609	54.5258	55.6286	53.6056	53.2957	54.7352	53.8798	54.1094	0.849402	1.56978	2.28629			Ce	37.26	38.8058	39.0039	39.1716	39.122	38.1971	37.6059	39.1439	38.6393	38.7112	0.518864	1.34035	3.89479		Ce	1.726	1.99601	2.01555	2.06961	2.02342	1.98633	1.98235	2.05213	2.03663	2.02025	0.0294282	1.45666	17.0483
Pr	6.7	7.00195	7.04408	7.17442	6.98135	6.85954	6.88655	7.00741	7.09183	7.00589	0.095868	1.36839	4.56555			Pr	5.4	5.54355	5.34592	5.52984	5.58046	5.51153	5.59099	5.55496	5.52328	5.52257	0.0715059	1.2948	2.26973		Pr	0.378	0.384305	0.410204	0.417572	0.381255	0.370789	0.370587	0.41592	0.40703	0.394708	0.0187344	4.74641	4.42006
Nd	28.7	29.2969	29.7789	30.3131	29.2897	28.9381	28.3391	29.4226	30.134	29.439	0.598557	2.03321	2.57507			Nd	24.25	24.7039	24.94	25.6122	25.2768	24.8576	24.139	24.5402	25.362	24.929	0.448124	1.7976	2.79985		Nd	2.225	2.58723	2.33486	2.31661	2.45394	2.13168	2.51681	2.61805	2.14876	2.38849	0.174789	7.31795	7.34804
Sm	6.58	6.91551	6.77768	7.17299	6.61771	6.5649	6.52466	6.91464	6.68346	6.77144	0.205388	3.03314	2.90949			Sm	6	6.25031	6.36261	5.97011	6.2658	5.93671	6.32789	5.85617	6.11455	6.13552	0.181689	2.96126	2.25865		Sm	1.007	1.05607	1.09686	1.03277	0.946073	1.13185	1.12367	1.12874	1.12719	1.0804	0.0614622	5.68883	7.28919
Eu	1.96	2.0565	2.02434	2.03379	2.04289	2.0733	1.96547	2.00252	1.93641	2.0169	0.0434395	2.15377	2.90329			Eu	1.96	2.07092	1.9433	2.13193	2.02205	2.10944	2.01094	2.08767	1.92045	2.03709	0.0718007	3.52468	3.93302		Eu	0.459	0.501943	0.549062	0.508114	0.50188	0.444951	0.503764	0.519037	0.551262	0.510002	0.0310539	6.08898	11.1114
Gd	6.75	7.27523	7.7846	7.61673	6.7608	7.41285	7.17022	7.54987	7.00536	7.32196	0.316522	4.32291	8.47344			Gd	6.35	6.36908	6.65608	6.38189	6.67011	6.45417	6.48313	6.54422	6.7366	6.53691	0.129331	1.97848	2.94345		Gd	1.744	1.86079	1.65155	1.81763	1.8606	1.83062	1.91151	1.98415	1.71613	1.82912	0.0982657	5.37229	4.8808
Tb	1.07	1.14502	1.18391	1.13709	1.19616	1.09195	1.06828	1.08293	1.09784	1.1254	0.0445768	3.96099	5.17725			Tb	0.958	0.964144	0.967391	1.00561	1.00438	0.937924	0.987756	1.04596	0.987928	0.987637	0.0304929	3.08746	3.0936		Tb	0.319	0.336464	0.374649	0.36744	0.387257	0.367665	0.406423	0.35029	0.376668	0.370857	0.0200304	5.4011	16.2561
Dy	6.41	6.85196	7.25042	6.9974	6.72811	6.51891	6.4224	6.62388	6.92632	6.78993	0.25433	3.7457	5.92709			Dy	5.39	5.56834	5.51327	5.46463	5.62581	5.62042	5.393	5.56975	5.41409	5.52116	0.0840672	1.52264	2.43347		Dy	2.263	2.40791	2.45403	2.72533	2.68594	2.65165	2.50562	2.63292	2.48528	2.56858	0.111366	4.33569	13.5035
Ho	1.28	1.4218	1.46259	1.48017	1.34916	1.34879	1.32521	1.37107	1.342	1.3876	0.0554441	3.99569	8.40619			Ho	1	0.961195	1.04396	1.03043	0.958903	1.00024	1.01544	0.980455	1.02144	1.00151	0.0298243	2.97794	0.150973		Ho	0.52	0.57531	0.539192	0.554545	0.529408	0.559632	0.561626	0.55959	0.524564	0.550483	0.0164587	2.98986	5.86218
Er	3.66	3.92218	4.23393	3.91974	3.87946	3.57731	3.62212	3.71102	3.75819	3.82799	0.196373	5.12993	4.58998			Er	2.49	2.554	2.43422	2.48756	2.56778	2.35939	2.36894	2.37433	2.548	2.46178	0.0831796	3.37884	1.13336		Er	1.472	1.71498	1.55598	1.66599	1.6941	1.66326	1.57647	1.62149	1.54913	1.63018	0.0598837	3.67345	10.7457
Yb	3.38	3.62139	3.68514	3.83798	3.9028	3.29272	3.45648	3.63254	3.49952	3.61607	0.187128	5.17489	6.9844			Yb	2.04	2.12538	1.94769	2.19093	2.04745	2.09781	2.12332	2.21885	2.0705	2.10274	0.0793382	3.77308	3.07563		Yb	1.501	1.72606	1.74475	1.5956	1.56406	1.59313	1.68976	1.63669	1.63304	1.64789	0.0615946	3.7378	9.78581
Lu	0.503	0.564049	0.607944	0.5879	0.63863	0.536924	0.51205	0.583885	0.543458	0.571855	0.0384507	6.72386	13.6889			Lu	0.3	0.339579	0.27141	0.31362	0.290335	0.315159	0.279726	0.294466	0.293025	0.299665	0.0205608	6.86127	0.111621		Lu	0.234	0.246942	0.284033	0.304872	0.220687	0.287032	0.213565	0.214927	0.264882	0.254618	0.0335738	13.186	8.81095
Hf	4.9	5.61109	5.862	5.65502	5.23517	5.06908	5.18568	5.35406	5.23957	5.40146	0.258235	4.78084	10.2338			Hf	4.46	4.97585	4.38514	4.49609	4.49698	4.34612	4.2631	4.45643	4.52793	4.49346	0.200557	4.4633	0.750132		Hf	0.556	0.569835	0.500509	0.509313	0.636454	0.600349	0.581302	0.557803	0.575502	0.566383	0.0419096	7.39951	1.86751
Ta	0.74	0.911825	0.895439	0.929939	0.829141	0.880484	0.792165	0.876238	0.824442	0.867459	0.0445669	5.13764	17.2242			Ta	1.2	1.23548	1.19086	1.22461	1.27994	1.2041	1.09862	1.16533	1.33551	1.21681	0.0670232	5.50811	1.40065		Ta	0.044	0.0389374	0.0437671	0.0535087	0.0328874	0.0467608	0.0469636	0.033969	0.0355673	0.0415452	0.00688763	16.5787	5.57916
Pb	11.1	10.572	10.3043	11.1761	11.3702	10.0749	10.3921	10.7535	10.4693	10.6391	0.412401	3.87629	4.15253			Pb	1.611	2.45879	1.96221	1.99169	2.01448	1.93072	1.82758	2.13664	1.93318	2.03191	0.18087	8.90149	26.1274		Pb	2.881	3.79749	3.99331	3.98556	4.18515	3.43917	3.31821	3.74318	8.91011	4.42152	1.71787	38.8524	53.4718
Th	6.03	6.52113	6.81918	6.809	6.71659	5.69414	5.55685	5.99392	6.14095	6.28147	0.472577	7.52336	4.17029			Th	1.175	1.25693	1.28543	1.32372	1.2474	1.13556	1.10015	1.17691	1.23951	1.2207	0.0714862	5.85616	3.88948		Th	0.027	0.0270313	0.0200683	0.0236872	0.0289829	0.0296153	0.0286972	0.0259412	0.0210196	0.0256304	0.00343793	13.4135	5.0727
U	1.69	1.78691	1.75851	1.88789	1.99312	1.63619	1.61453	1.72333	1.73121	1.76646	0.117129	6.63074	4.52434			U	0.4208	0.477919	0.442486	0.448027	0.48818	0.429063	0.397142	0.431883	0.448507	0.445401	0.0266719	5.98829	5.84623		U	0.074	0.0150401	0.0190193	0.0155275	0.0284347	0.0252023	0.0121177	0.0235122	0.0111267	0.0187476	0.00596265	31.8049	74.6655

## Sheet: Primary Magmas
Sample ID	Data Source	Latitude	Longitude	SiO2	TiO2	Al2O3	Cr2O3	Fe2O3	FeO	MnO	MgO	CaO	Na2O	K2O	NiO	P2O5	T ol-liquidus	Mantle Potential T (C)	Equilibrium Ol % Forsterite	Melt Fraction	Pi (GPa)	Pf (GPa)
Galapagos Islands
G86-3	White et al. (1993)	-1.37	-89.76	46.76	1.184	14.143	0.047	0.592	8.558	0.18	13.637	10.45	2.542	1.085	0.029	0.792	1316	1422	90.7	0.027	2.97537	2.42321
FL-3	White et al. (1993)	-1.24	-90.4	46.634	1.183	14.088	0	0.59	8.543	0.18	13.633	10.409	2.53	1.065	0.057	1.088	1316	1422	90.7	0.03	2.97446	2.40363
JH-86	White et al. (1993)	-0.76	-90.57	45.968	1.101	13.913	0	0.551	9.652	0.178	16.074	10.441	1.983	0.052	0	0.087	1370	1486	90.9	0.059	3.35563	3.13475
SC-75	Geist et al. (1986)	-0.75	-89.4	47.049	1.033	16.079	0.074	0.52	8.189	0.17	13.305	11.303	1.967	0.172	0.043	0.096	1308	1413	90.7	0.074	2.89161	1.93882
SC-23	Geist et al. (1986)	-0.75	-89.4	46.831	1.376	14.772	0.061	0.689	8.604	0.189	14.082	10.15	2.484	0.495	0.051	0.216	1326	1435	90.8	0.067	3.06437	2.33956
JH-86	Baitis & Swanson (1976)	-0.25	-91.7	45.968	1.101	13.913	0	0.551	9.652	0.178	16.074	10.441	1.983	0.052	0	0.087	1370	1486	90.9	0.059	3.35563	2.94433
FL-3	Bow & Geist (1992)	-1.24	-90.4	47.021	1.183	14.203	0.039	0.595	8.62	0.18	13.754	10.496	2.559	1.084	0.057	0.209	1319	1426	90.7	0.028	3.00099	2.47767
FL-25	Bow & Geist (1992)	-1.24	-90.4	45.926	1.307	13.338	0.049	0.651	9.638	0.188	15.769	10.592	2.108	0.221	0.084	0.128	1363	1479	90.8	0.034	3.30881	2.84148
FL-26	Bow & Geist (1992)	-1.24	-90.4	45.889	1.248	13.414	0	0.623	9.731	0.178	16.146	10.475	1.959	0.152	0.075	0.111	1371	1488	90.9	0.051	3.36732	3.05354
FL-78	Bow & Geist (1992)	-1.24	-90.4	46.448	1.498	13.99	0	0.754	8.958	0.19	14.684	10.501	2.22	0.518	0.062	0.177	1340	1451	90.8	0.057	3.15869	2.70208
SG93-19	Kurz & Geist (1999)	-0.23	-90.42	46.493	1.716	13.924	0.12	0.86	8.685	0.17	14.128	11.067	2.13	0.473	0.047	0.186	1327	1436	90.8	0.054	3.07242	2.46168
SG93-23	Kurz & Geist (1999)	-0.28	-90.49	47.008	1.271	14	0.15	0.639	8.553	0.16	13.513	10.768	2.782	0.891	0.044	0.222	1313	1419	90.6	0.018	2.94614	2.44452
PL 13-12	Sinton et al. (1993)	0.1	-89.05	47.513	0.762	15.767	0	0.384	8.216	0.11	13.319	11.895	1.996	0	0	0.037	1309	1413	90.6	0.067	2.89552	1.98507
PL 13-21	Sinton et al. (1993)	0.1	-89.05	47.515	0.748	15.982	0	0.375	8.143	0.12	13.208	11.9	1.944	0.009	0	0.055	1306	1410	90.6	0.073	2.86354	1.90467
14	Teasdale et al. (2005)	-0.85	-91	46.902	1.643	13.548	0.086	0.821	8.712	0.16	14.335	11.106	2.036	0.391	0.074	0.186	1332	1442	90.8	0.072	3.10664	2.42395
50	Teasdale et al. (2005)	-0.85	-91	47.028	1.527	14.118	0.11	0.762	8.465	0.15	13.82	11.552	1.891	0.348	0.061	0.168	1320	1428	90.7	0.07	3.01469	2.20276
16	Teasdale et al. (2005)	-0.85	-91	46.806	1.511	13.974	0.109	0.759	8.638	0.149	14.131	11.44	1.913	0.339	0.062	0.168	1327	1436	90.7	0.065	3.07294	2.37961
42	Teasdale et al. (2005)	-0.85	-91	47.28	1.583	14.318	0.13	0.79	8.12	0.15	13.054	11.909	2.085	0.362	0.052	0.169	1303	1405	90.6	0.057	2.81504	1.95391
46	Teasdale et al. (2005)	-0.85	-91	47.108	1.517	13.917	0.115	0.762	8.508	0.15	13.949	11.499	1.908	0.345	0.059	0.162	1323	1431	90.7	0.075	3.04002	2.2215
47	Teasdale et al. (2005)	-0.85	-91	47.199	1.541	14.081	0.114	0.774	8.377	0.16	13.735	11.519	1.934	0.346	0.058	0.163	1318	1425	90.7	0.081	2.99695	2.07318
53	Teasdale et al. (2005)	-0.85	-91	47.168	1.566	14.215	0.124	0.785	8.286	0.15	13.507	11.78	1.857	0.34	0.055	0.165	1313	1419	90.7	0.075	2.94466	2.01693
54	Teasdale et al. (2005)	-0.85	-91	46.994	1.541	13.722	0.13	0.768	8.646	0.16	14.262	11.372	1.847	0.337	0.06	0.163	1330	1440	90.8	0.08	3.09492	2.33395
45A	Teasdale et al. (2005)	-0.85	-91	47.101	1.557	14.329	0.115	0.779	8.301	0.15	13.427	11.773	1.898	0.343	0.056	0.173	1311	1416	90.6	0.059	2.92448	2.08987
Intracaldera scorea	Teasdale et al. (2005)	-0.85	-91	46.977	1.595	13.876	0.151	0.799	8.478	0.16	13.813	11.568	2.017	0.351	0.048	0.168	1320	1427	90.7	0.058	3.01326	2.23054
Azores
ASM36	Widom et al. (1997)	37.8	-25.5	47.672	2.445	12.639	0.107	2.451	7.315	0.17	11.44	11.817	2.396	1.133	0.031	0.384	1264.01	1353.1	90.5	0.043	1.8422	1.80348
SMB-6	Widom et al. (1997)	37.8	-25.5	46.83	3.204	12.58	0.113	3.201	7.216	0.17	11.113	11.58	2.234	1.23	0.028	0.501	1255.88	1341.5	90.4	0.03	1.48371	2.06324
SMB-7	Widom et al. (1997)	37.8	-25.5	45.576	3.517	12.012	0.005	3.517	7.727	0.18	11.886	11.601	2.182	1.33	0.041	0.427	1274.88	1368.4	90.6	~0	2.2229	2.06079
P26	Turner et al. (1997)	38.47	-28.3	46.502	2.525	12.965	0.087	2.527	7.951	0.16	12.487	10.519	2.884	0.965	0.036	0.392	1289.21	1387.9	90.7	0.027	2.58552	1.99473
G-4	White et al. (1979)	39.05	-28.05	45.77	2.447	14.164	0.068	2.445	8.036	0.17	12.677	10.533	2.377	0.82	0.043	0.45	1293.74	1393.9	90.7	0.029	2.67254	2.02152
F-2	White et al. (1979)	38.58	-28.7	46.905	1.973	11.973	0.127	1.976	8.581	0.171	14.078	10.583	2.451	0.838	0.042	0.301	1326.1	1434.7	90.9	0.074	3.06366	2.29858
2	Canilho (1970)	38.58	-28.7	46.102	2.239	12.974		2.243	8.163	0.141	12.626	11.695	2.677	0.836		0.305	1292.52	1392.3	90.6	~0	2.65028	2.21272
1	Rosenbaum (1974)	27.22	-38.72	46.082	2.311	11.514		2.308	9.209	0.199	15.069	10.035	2.478	0.794			1348.11	1460.9	90.9	0.046	3.21166	2.07687
10	Rosenbaum (1974)	27.22	-38.72	46.392	2.059	13.175		2.059	8.593	0.199	14.15	10.665	1.868	0.84			1327.73	1436.6	90.9	0.079	3.07621	2.28652
SC4	Renzullia & Santi (2000)	37.83	-25.78	45.507	3.079	11.637		3.082	8.753	0.189	14.39	10.113	1.992	0.969		0.29	1333.1	1443.1	90.9	0.07	3.11525	2.4739
Canaries
A6_LEACHED	Thirlwall et al. (1997)	28	-15.6	45.983	3.318	9.942		3.316	8.731	0.179	14.311	10.695	2.221	0.859	0.058	0.385	1331	1441	90.9	0.064	3.10283	2.46838
T1	Thirlwall et al. (1997)	28	-15.6	46.704	2.675	9.914		2.681	9.059	0.178	15.649	10.12	1.939	0.683	0.089	0.31	1361	1476	91.2	0.15	3.2914	1.86966
T4	Thirlwall et al. (1997)	28	-15.6	46.225	3.142	9.636		3.14	9.003	0.188	15.257	10.046	2.054	0.837	0.093	0.379	1352	1466	91.1	0.115	3.23706	1.76293
G1379	Hoernle & Schmincke (1993)	28	-15.6	45.692	3.359	9.81		3.362	9.097	0.178	15.511	9.961	1.675	0.888	0.074	0.393	1358	1472	91.2	0.122	3.27191	1.9628
G1378	Hoernle & Schmincke (1993)	28	-15.6	45.751	3.315	9.608		3.313	9.036	0.188	15.182	10.651	1.642	0.86	0.074	0.378	1351	1464	91	0.097	3.22692	1.82338
LP 134	Marcantonio et al. (1995)	28.75	-19	44.941	3.19	11.277		3.188	8.77	0.18	13.721	10.434	2.532	1.216	0.059	0.494	1318	1425	90.7	~0	2.99395	2.64246
13.632 ILM	Ibarrola (1970)	29.1	-13.42	46.379	2.087	12.394		2.085	8.456	0.16	13.587	10.527	2.539	1.014	0	0.773	1315	1421	90.8	0.038	2.96385	2.28803
12.861 ILM	Ibarrola (1970)	29.12	-13.53	45.491	2.154	12.009		2.15	9.341	0.188	15.018	9.986	2.373	0.893	0	0.397	1347	1460	90.8	0.019	3.20477
16	Cendrero (1966)	28.4	-14	44.794	2.249	12.066		2.252	9.179	0.149	14.744	10.066	2.83	1.116	0	0.554	1341	1453	91	0.021	3.16715	2.97285
21	Cendrero (1966)	28.4	-14	45.829	2.151	12.325		2.151	8.958	0.14	14.181	10.092	2.674	1.011	0	0.486	1328	1438	90.7	~0	3.08149	2.79984
LPF96-46	Nikogosian et al. (2002)	28.6	-17.9	44.695	2.761	10.677		2.757	9.79	0.178	15.652	9.941	2.325	0.763	0	0.461	1361	1476	90.8	~0	3.29183	2.89339
LPF96-63	Nikogosian et al. (2002)	28.6	-17.9	45.117	3.432	10.982		3.438	8.662	0.169	13.526	10.312	2.577	1.355	0	0.43	1314	1419	90.7	~0	2.94931	2.55453
Cook-Austral Islands
68D-2	Stoffers et al. (1989)	-29	-140.25	45.182	2.621	11.63	0.072	2.614	9.237	0.179	14.876	10.318	2.203	0.703	0.06	0.305	1344	1456	90.8	0.023	3.18543	3.01528
68DS-2	Hemond et al. (1994)	-29	-140.25	45.44	2.614	12.035	0.068	2.617	8.94	0.179	14.319	10.282	2.376	0.749	0.063	0.317	1332	1441	90.8	0.022	3.1041	2.76903
RPA-031 7263	Dupuy et al. (1988)	-27.58	-144.33	44.986	2.96	11.307	0.086	2.958	9.048	0.15	14.658	10.52	1.903	0.896	0.035	0.493	1339	1450	90.9	0.034	3.15499	2.83736
64-2	Hekinian et al. (1991)	-29	-140.25	45.187	2.622	11.638	0.079	2.629	9.227	0.179	14.861	10.325	2.204	0.703	0.04	0.305	1344	1456	90.8	0.024	3.18338	3.00707
68-2	Hekinian et al. (1991)	-29	-140.25	45.187	2.622	11.638	0.079	2.629	9.227	0.179	14.861	10.325	2.204	0.703	0.04	0.305	1344	1456	90.8	0.024	3.18338	3.00707
ATU114	Dupuy et al. (1989)	-19.98	-158.1	45.244	2.346	9.308		2.348	10.284	0.203	16.93	10.064	2.033	0.805	0	0.435	1387	1506	91	0.028	3.51566	3.68416
ATU123	Dupuy et al. (1989)	-19.98	-158.1	45.992	2.171	9.948		2.168	9.714	0.178	16.44	10.24	1.958	0.836	0	0.356	1377	1495	91.1	0.084	3.4181	3.0657
RVV-139	Barsczus & Liotard (1985)	-23.869	-147.702	45.249	2.096	10.075	0.11	2.096	10.255	0.159	16.933	9.798	2.162	0.64	0.066	0.363	1388	1506	91	0.032	3.51632	3.66741
RRT-B-21	Hauri & Hart (1997)	-22.42	-151.33	44.687	1.958	9.537	0.072	1.958	10.893	0.182	18.843	9.925	1.368	0.247	0.087	0.24	1425	1548	91.4	0.084	4.10966	3.56648
TBA-B-15	Hauri & Hart (1997)	-23.38	-149.45	44.949	2.169	10.497	0.077	2.171	10.146	0.206	16.365	10.354	2.047	0.628	0.067	0.324	1376	1493	90.8	~0	3.40465	3.43712
2	Wood (1978)	-19.98	-158.1	45.998	2.203	11.652	0.06	2.203	9.151	0.199	14.953	10.062	2.402	0.884	0.067	0.166	1346	1458	90.9	0.045	3.19595
RPA-488	Lassiter et al. (2004)	-27.3806	-144.205	45.141	2.907	11.448	0.082	2.904	9.055	0.159	15.096	10.164	1.659	0.913	0.056	0.416	1349	1462	91	0.082	3.21531	1.84569
Iceland
408706	Breddam (2002)	64.7958	-17.1811	47.983	0.854	15.549		0.431	8.536	0.149	14.838	9.859	1.658	0.076		0.066	1343	1455	91	0.194	3.18021	1.65871
408707	Breddam (2002)	64.7958	-17.1811	48.017	0.866	15.488		0.43	8.499	0.159	14.721	10.023	1.662	0.066		0.067	1340	1452	91	0.188	3.16392	1.65674
408709	Breddam (2002)	64.7939	-17.1819	47.888	0.841	15.276		0.418	8.625	0.159	15.386	9.635	1.631	0.065		0.075	1355	1469	91.2	0.242	3.25463	0.739521
408710	Breddam (2002)	64.7939	-17.1819	47.727	0.827	15.12		0.417	8.607	0.158	15.338	9.766	1.605	0.065	0.11	0.26	1354	1468	91.2	0.243	3.24807	0.700682
408712	Breddam (2002)	64.8033	-17.2153	47.731	0.956	14.927		0.482	8.775	0.159	15.339	9.824	1.667	0.074		0.066	1354	1468	91.1	0.191	3.24821	1.20174
Marquesas
6465	Liotard et al. (1986)	-7.93	-140.55	47.193	2.548	9.609	0.187	2.555	8.832	0.181	15.273	10.402	1.898	0.902	0.058	0.361	1353	1466	91.1	0.165	3.23923	1.3658
6457	Liotard et al. (1986)	-7.93	-140.55	46.435	2.863	11.31	0.081	2.868	8.457	0.169	13.84	10.211	2.324	0.98	0.067	0.396	1321	1428	90.9	0.073	3.01873	2.17729
HTT-12	Liotard & Barsczus (1983)	-7.93	-140.55	47.377	2.632	10.008	0.191	2.639	8.511	0.171	14.567	10.843	1.712	0.913	0.051	0.386	1337	1448	91	0.162	3.14185	1.82133
HTT-19	Liotard & Barsczus (1983)	-7.93	-140.55	47.193	2.548	9.609	0.187	2.555	8.832	0.181	15.273	10.402	1.898	0.902	0.058	0.361	1353	1466	91.1	0.165	3.23923	1.3658
HTT-04	Liotard & Barsczus (1983)	-7.93	-140.55	46.435	2.863	11.31	0.081	2.868	8.457	0.169	13.84	10.211	2.324	0.98	0.067	0.396	1321	1428	90.9	0.073	3.01873	2.17729
70C	Brousse (1978)	-10.5	-138.8	45.737	2.533	10.62		2.534	9.584	0.187	16.532	10.269	1.593	0.412			1379	1497	91.2	0.123	3.4351	2.84668
Mauna Kea
115-12	Frey et al. (1990)	19.6	-155.7	46.706	1.781	9.873	0.164	0.886	9.971	0.157	17.926	10.169	1.647	0.426	0.089	0.205	1408	1528	91.4	0.184	3.77736	3.01898
H-1	Frey et al. (1990)	19.5	-155.7	44.32	2.349	9.313	0.165	1.178	11.363	0.187	19.453	9.652	1.168	0.46	0.099	0.292	1437	1561	91.3	0.058	4.38566	3.22982
MU-9	Frey et al. (1990)	20	-155.25	45.649	1.772	8.317	0.186	0.886	11.034	0.181	21.063	9.347	1.09	0.187	0.097	0.19	1466	1593	92	0.246	5.34379
KI-8	Frey et al. (1990)	19.83	-155.42	46.395	1.75	8.467	0.257	0.881	10.608	0.158	19.48	9.923	1.7	0.115	0.083	0.183	1437	1561	91.6	0.196	4.39895	2.65813
C-209	Sobolev & Nikogosian (1994)	20	-155.25	45.792	1.809	9.779		0.902	10.6	0.187	18.619	10.013	1.511	0.418	0.087	0.281	1421	1543	91.4	0.117	4.01962	3.48321
C-71	MacDonald & Katsura (1964)	20	-155.25	45.474	1.911	11.653		0.96	10.173	0.165	17.755	9.893	1.402	0.406	0	0.207	1404	1525	91.3	0.121	3.72559	3.45378
90/66110	Muir & Tilley (1963)	19.6	-155.7	45.652	2.073	9.375	0.168	1.035	10.675	0.174	19.164	9.625	1.431	0.408	0	0.22	1431	1555	91.5	0.153	4.24919	3.0952
HQ-3	Wolfe et al. (1997)	19.63	-155.62	44.428	2.342	9.303		1.164	11.398	0.187	19.622	9.642	1.164	0.458	0	0.291	1440	1564	91.4	0.065	4.47034	3.07253
HU-7	Wolfe et al. (1997)	19.63	-155.13	46.08	1.976	9.576		0.99	10.401	0.167	18.295	10.25	1.577	0.441	0	0.246	1415	1536	91.3	0.127	3.89969	3.47043
IQ-15	Wolfe et al. (1997)	19.75	-155.62	45.68	2.065	10.626		1.032	10.287	0.165	17.809	10.304	1.575	0.248	0	0.209	1405	1526	91.3	0.103	3.74161	3.58085
JQ-13	Wolfe et al. (1997)	19.88	-155.62	46.073	1.906	9.887		0.953	10.396	0.166	18.5	9.806	1.608	0.475	0	0.231	1419	1541	91.4	0.148	3.97418	3.32124
JQ-17	Wolfe et al. (1997)	19.88	-155.62	45.336	2.22	9.921		1.109	10.715	0.165	18.756	9.58	1.547	0.389	0	0.261	1424	1546	91.4	0.108	4.07399	3.4954
JQ-25	Wolfe et al. (1997)	19.88	-155.62	45.962	1.985	10.322		0.99	10.308	0.165	18.168	9.732	1.69	0.451	0	0.227	1412	1534	91.4	0.134	3.85591	3.42549
JS-9	Wolfe et al. (1997)	19.88	-155.37	46.486	1.937	9.249		0.973	10.271	0.174	18.824	9.965	1.518	0.375	0	0.227	1425	1548	91.6	0.206	4.10179	2.83794
KI-8	Wolfe et al. (1997)	19.83	-155.42	46.527	1.74	8.446		0.867	10.643	0.158	19.74	9.895	1.69	0.114	0	0.182	1442	1566	91.7	0.212	4.53162	2.37778
MU-9	Wolfe et al. (1997)	20	-155.25	45.753	1.765	8.302		0.885	11.055	0.181	21.261	9.337	1.086	0.187	0	0.189	1469	1596	92.1	0.256	5.48554
SR0684-8.95	Stolper et al. (2004)	19.74	-155.05	46.256	1.982	9.804		0.995	10.248	0.177	18.187	9.875	1.695	0.55	0.001	0.231	1413	1534	91.4	0.148	3.86235	3.32611
SR0684-9.00	Stolper et al. (2004)	19.74	-155.05	46.497	2.144	10.086		1.075	9.969	0	17.612	10.157	1.722	0.531	0.001	0.206	1401	1521	91.3	0.151	3.68459	3.19725
Pitcairn
80DS-2	Woodhead & Devey (1993)	-25.28	-129.54	49.002	0.959	12.063	0.033	0.961	8.763	0.181	15.951	10.018	1.816	0.127	0.054	0.071	1367	1483	91.3	0.276	3.33625	0.932894
FA682.7	Dupuy et al. (1993)	-22.29	-138.54	47.762	1.957	11.39		1.959	8.697	0.14	15.542	10.218	1.804	0.274	0	0.258	1358	1473	91.3	0.243	3.27624	0.906506
MG5H	Dupuy et al. (1993)	-23.17	-135	47.289	2.195	12.245		2.194	8.523	0.144	14.578	10.298	1.835	0.344	0.001	0.353	1337	1448	91	0.16	3.14346	1.84461
709.1	Guillou et al. (1990)	-22.29	-138.54	47.131	2.059	11.729	0.066	2.06	8.924	0.149	15.451	10.243	1.853	0.254	0.082		1356	1471	91.1	0.162	3.26358	1.57144
G-AK-39	Caroff et al. (1993)	-23.14	-135	47.463	1.735	12.492	0.041	1.733	8.66	0.153	15.009	10.097	1.81	0.447	0.11	0.25	1347	1459	91.1	0.18	3.20355
Samoa
131	Stice (1968)	-14.22	-169.44	45.53	2.521	9.357		2.527	9.982	0.176	17.714	9.949	1.5	0.452	0	0.292	1403.32	1523.6	91.5	0.159	3.71363	3.16754
63-3	Workman et al. (2004)	-14.218	-169.059	47.747	2.396	11.289	0.126	2.393	7.823	0.17	12.634	12.158	2.021	0.915	0.053	0.275	1292.72	1392.5	90.6	0.082	2.65383	1.63785
68-3	Workman et al. (2004)	-14.217	-169.064	47.108	2.353	10.927	0.115	2.355	8.304	0.17	13.484	11.767	2.171	0.915	0.066	0.267	1312.54	1417.9	90.8	0.067	2.93897	2.06555
T16	Workman et al. (2004)	-14.337	-169.98	46.205	3.205	10.668	0.104	3.204	8.585	0.179	14.157	10.335	2.108	0.817	0.065	0.369	1327.87	1436.8	90.9	0.082	3.07741	2.26724
T33	Workman et al. (2004)	-14.2163	-169.442	46.64	2.873	9.843	0.137	2.87	8.829	0.169	14.827	10.721	2.029	0.698	0.058	0.306	1342.8	1454.7	91	0.105	3.17869	2.39917
76-9	Workman et al. (2004)	-14.569	-169.718	45.579	2.672	9.519	0.127	2.667	9.669	0.169	16.48	9.933	1.829	0.978	0.064	0.312	1378.21	1495.5	91.2	0.098	3.42542	2.99686
Nicoya glasses
NC93-3	Sinton et al. (1997)	10.5134	-85.6708	48.5433	0.812677	11.2154	0.0366998	0.402786	9.52005	0.207626	17.9712	9.8758	1.2316	0.0542212	0.0744391	0.0542212	1529.25	1511.85	91.5784	0.297121	3.79155	1.8939
NC93-20	Sinton et al. (1997)	10.1221	-85.6299	49.4952	0.817534	11.9027	0.0278521	0.405969	8.83646	0.192642	16.1899	10.4477	1.50789	0.0497105	0.0685671	0.0579956	1488.65	1466.01	91.266	0.282848	3.37458	1.04801
NC93-34	Sinton et al. (1997)	10.4106	-85.822	49.6554	0.847404	12.2923	0.0394451	0.421069	8.53409	0.20194	15.3875	10.0657	2.11785	0.316844	0.0620998	0.058366	1469.01	1445.19	91.2155	0.270696	3.25484	0.437073
Ontong Java Plateau
1185-1	Fitton & Godard (2004)	-0.3	-161.8	47.661	0.555	11.483	0.059	0.275	9.871	0.165	18.828	9.61	1.278	0.038	0.133	0.046	1425	1548	91.7	0.297	4.10345	1.96484
1185-2	Fitton & Godard (2004)	-0.3	-161.8	47.471	0.566	11.64	0.064	0.281	9.852	0.174	18.744	9.673	1.245	0.123	0.122	0.046	1423	1546	91.7	0.295	4.06914	2.01184
1185-4	Fitton & Godard (2004)	-0.3	-161.8	47.579	0.563	11.567	0.063	0.279	9.871	0.174	18.834	9.692	1.118	0.087	0.123	0.048	1425	1548	91.7	0.298	4.10593	1.95792
1185-5	Fitton & Godard (2004)	-0.3	-161.8	47.895	0.565	11.545	0.061	0.28	9.789	0.165	18.644	9.559	1.248	0.057	0.145	0.047	1421	1544	91.7	0.299	4.02938	1.95916
1185-6	Fitton & Godard (2004)	-0.3	-161.8	47.751	0.574	11.736	0.062	0.285	9.77	0.174	18.551	9.634	1.254	0.058	0.106	0.046	1420	1542	91.7	0.294	3.99345	2.00989
1185-10	Fitton & Godard (2004)	-0.3	-161.8	47.673	0.568	11.706	0.061	0.282	9.761	0.174	18.505	9.829	1.248	0.024	0.122	0.046	1419	1541	91.7	0.293	3.97605	2.03487
1187-5	Fitton & Godard (2004)	1	-161.5	47.602	0.572	11.624	0.063	0.284	9.817	0.164	18.652	9.713	1.299	0.035	0.126	0.048	1422	1544	91.7	0.294	4.03251	2.02369
1187-6	Fitton & Godard (2004)	1	-161.5	47.631	0.573	11.628	0.063	0.284	9.78	0.195	18.561	9.71	1.303	0.035	0.19	0.049	1420	1542	91.7	0.293	3.99727	2.02557
1187-7	Fitton & Godard (2004)	1	-161.5	47.597	0.575	11.812	0.061	0.285	9.721	0.165	18.367	9.931	1.293	0.038	0.107	0.049	1416	1538	91.7	0.289	3.92531	2.07076
1187-8	Fitton & Godard (2004)	1	-161.5	47.685	0.592	11.73	0.065	0.293	9.726	0.165	18.405	9.814	1.294	0.071	0.112	0.048	1417	1539	91.7	0.292	3.93907	2.04555
1187-9	Fitton & Godard (2004)	1	-161.5	47.565	0.58	11.621	0.061	0.288	9.785	0.165	18.55	9.864	1.3	0.049	0.123	0.048	1420	1542	91.7	0.292	3.99307	2.0504
1187-11	Fitton & Godard (2004)	1	-161.5	47.646	0.579	11.839	0.059	0.287	9.713	0.165	18.353	9.863	1.305	0.041	0.102	0.048	1416	1538	91.7	0.289	3.92028	2.06348
1187-14	Fitton & Godard (2004)	1	-161.5	47.615	0.579	11.895	0.064	0.287	9.701	0.165	18.313	9.889	1.297	0.035	0.109	0.05	1415	1537	91.7	0.289	3.90604	2.07125
311825	Shaffer et al. (2004)	-5.011	164.233	50.8746	0.923007	13.1697	0.0420034	0.459992	7.01946	0.145067	11.0098	12.1442	3.55242	0.555634	0.0312733	0.0728701	1337.68	1329.7	90.4202	0.0739646	1.35406	1.7901
311831	Shaffer et al. (2004)	-5.011	164.233	52.217	0.974282	13.3249	0.0304111	0.486439	6.20342	0.163448	9.52565	12.8875	3.24613	0.722434	0.016084	0.202281	1277.4	1289.81	90.2026	0.102162	-1.80485	3.41754
311837	Shaffer et al. (2004)	-5.011	164.233	46.9494	0.725358	10.3734	0.0450704	0.359031	10.4333	0.187525	18.4395	9.93465	2.21341	0.199873	0.139439	0	1539.35	1523.81	91.3263	0.133798	3.95169	3.4154
312329	Roberge et al. (2004)	-0.3576	161.668	48.0317	0.692044	11.5863	0	0.343104	9.52982	0.167844	17.859	10.332	1.39581	0.0623825	0	0	1526.8	1508.98	91.619	0.283556	3.75672	2.0221
312337	Roberge et al. (2004)	-5.011	164.233	47.656	0.58508	11.8878	0	0.290434	9.68779	0.176897	18.263	9.99918	1.3533	0.0541319	0	0.0463988	1535.57	1519.3	91.6968	0.285636	3.88849	2.08495
312338	Roberge et al. (2004)	-5.011	164.233	47.788	0.60801	11.8872	0	0.301382	9.68484	0.166385	18.2832	9.85916	1.32917	0.0540942	0	0.0386387	1536	1519.82	91.6855	0.288308	3.89553	2.05727
312339	Roberge et al. (2004)	-5.011	164.233	47.788	0.595921	11.8319	0	0.29535	9.70685	0.165803	18.3468	9.83477	1.33483	0.0537	0	0.0460285	1537.37	1521.44	91.6949	0.289306	3.91808	2.05319
312340	Roberge et al. (2004)	-5.011	164.233	48.1669	0.565485	11.8813	0	0.280267	9.66401	0.175726	18.3113	9.53455	1.30535	0.0614284	0	0.0537498	1536.6	1520.54	91.655	0.295932	3.90543	1.97249
312343	Roberge et al. (2004)	-5.011	164.233	47.8198	0.580665	11.8201	0	0.287746	9.74181	0.176183	18.4628	9.6914	1.31212	0.0613857	0	0.0460393	1539.84	1524.4	91.7069	0.292181	3.96029	2.02817
312345	Roberge et al. (2004)	-0.35759	161.667	47.5246	0.562799	11.8548	0	0.278889	9.79569	0.155797	18.5557	9.85056	1.30658	0.0534857	0	0.0611265	1541.82	1526.77	91.7442	0.288521	3.99523	2.07224
312346	Roberge et al. (2004)	-0.35759	161.667	47.4811	0.578154	11.6877	0	0.286409	9.85315	0.184037	18.7169	9.81809	1.28884	0.0527596	0	0.0527596	1545.23	1530.88	91.7716	0.290448	4.05826	2.04501
312347	Roberge et al. (2004)	-0.35759	161.667	47.258	0.576104	11.6502	0	0.285268	9.92184	0.156482	18.8672	9.88107	1.29121	0.0600564	0	0.0525493	1548.39	1534.7	91.8109	0.288665	4.11975	2.04745
312348	Roberge et al. (2004)	-0.35759	161.667	47.5411	0.590263	11.9375	0	0.292306	9.74329	0.19629	18.4102	9.84243	1.33411	0.0599602	0	0.0524652	1538.72	1523.06	91.7235	0.286776	3.94096	2.08616
312351	Roberge et al. (2004)	-0.35759	161.667	47.4377	0.579514	11.8272	0	0.287056	9.80116	0.175877	18.554	9.90981	1.31441	0.0604328	0	0.0528787	1541.78	1526.73	91.753	0.287013	3.99459	2.08817
312364	Roberge et al. (2004)	-0.9425	161.451	47.8059	0.567617	11.9171	0	0.281312	9.6345	0.167356	18.1405	10.0752	1.31022	0.0539503	0	0.0462431	1532.92	1516.18	91.6678	0.286503	3.84668	2.05794
312365	Roberge et al. (2004)	-0.9425	161.451	47.7849	0.528515	11.9355	0	0.261929	9.67007	0.167099	18.2413	9.98547	1.30965	0.0539266	0	0.0616304	1535.1	1518.75	91.6824	0.288142	3.88096	2.05827
312366	Roberge et al. (2004)	-0.9425	161.451	47.759	0.552949	12.0297	0	0.274065	9.62803	0.167225	18.1157	10.0759	1.3047	0.0540409	0	0.0386006	1532.39	1515.54	91.6673	0.285465	3.8384	2.06357
312367	Roberge et al. (2004)	-0.9425	161.451	47.7242	0.600337	11.8946	0	0.297489	9.67384	0.156444	18.231	9.96504	1.3654	0.0533954	0	0.0381396	1534.88	1518.49	91.6856	0.285879	3.87742	2.07843
312368	Roberge et al. (2004)	-0.9425	161.451	47.7603	0.570866	11.8207	0	0.282824	9.69409	0.157796	18.304	9.98006	1.3071	0.0535072	0	0.068795	1536.45	1520.35	91.6929	0.288449	3.90286	2.06161
312369	Roberge et al. (2004)	-0.9425	161.451	48.0706	0.54982	11.8905	0	0.272459	9.60557	0.147769	18.1095	9.97234	1.29706	0.0537243	0	0.0306996	1532.25	1515.38	91.6409	0.290305	3.83636	2.00737
312370	Roberge et al. (2004)	-0.9425	161.451	47.9796	0.53364	11.8752	0	0.264436	9.63988	0.137638	18.1923	9.96701	1.30302	0.0613186	0	0.0459889	1534.04	1517.5	91.6604	0.290189	3.86415	2.02334
312371	Roberge et al. (2004)	-0.9425	161.451	48.0276	0.584594	11.9869	0	0.289807	9.5405	0.176508	17.9184	10.0537	1.30606	0.0618254	0	0.0540972	1528.1	1510.5	91.6182	0.287168	3.775	2.00008
312372	Roberge et al. (2004)	-0.9425	161.451	47.5988	0.564921	11.8492	0	0.279853	9.76372	0.175718	18.4774	9.89868	1.30094	0.0529452	0	0.037818	1540.16	1524.78	91.7293	0.288478	3.96574	2.07085
312373	Roberge et al. (2004)	-0.9425	161.451	47.7394	0.564328	11.8288	0	0.279555	9.73689	0.165995	18.4292	9.88071	1.28444	0.0528888	0	0.0377777	1539.13	1523.55	91.7109	0.290103	3.94791	2.04979
312374	Roberge et al. (2004)	-0.9425	161.451	47.6967	0.555855	11.8104	0	0.275338	9.7628	0.165995	18.4947	9.84274	1.30503	0.0603481	0	0.030174	1540.52	1525.21	91.7241	0.290273	3.97217	2.05046
312375	Roberge et al. (2004)	-0.9425	161.451	47.8116	0.55847	11.8675	0	0.276695	9.71078	0.17556	18.3689	9.80538	1.31904	0.0530647	0	0.0530647	1537.84	1522.01	91.6961	0.290511	3.92598	2.04155
312376	Roberge et al. (2004)	-0.9425	161.451	47.692	0.546345	11.8836	0	0.270697	9.71047	0.14707	18.338	10.0087	1.30392	0.0533768	0	0.0457516	1537.18	1521.22	91.7036	0.287572	3.91493	2.07171
312377	Roberge et al. (2004)	-0.9425	161.451	47.8223	0.593492	11.9652	0	0.294121	9.58608	0.166589	18.0022	10.149	1.314	0.0534766	0	0.0534766	1529.92	1512.64	91.6469	0.284545	3.80141	2.05245
312378	Roberge et al. (2004)	-0.9425	161.451	47.6831	0.557087	11.8445	0	0.275969	9.73705	0.166142	18.4195	9.90281	1.30046	0.0529255	0	0.0604863	1538.92	1523.3	91.7145	0.289143	3.94436	2.06014
312379	Roberge et al. (2004)	-0.9425	161.451	47.801	0.562577	11.8942	0	0.278762	9.67137	0.166669	18.25	9.97008	1.30598	0.0534613	0	0.045824	1535.29	1518.97	91.6823	0.288258	3.88399	2.05328
312389	Fitton & Godard (2004)	-1.176	157.015	49.2081	0.978397	12.6679	0.0274603	0.4861	8.61807	0.163274	15.5413	10.0419	1.94774	0.140438	0.102393	0.0769066	1472.85	1449.19	91.2171	0.264945	3.27615	1.1973
312397	Fitton & Godard (2004)	-0.6798	159.844	48.8263	0.962833	12.8138	0.0272939	0.478145	8.73377	0.228368	15.779	9.83341	2.03677	0.11757	0.0873856	0.0753441	1478.71	1455.37	91.2781	0.261716	3.31029	1.30973
312400	Fitton & Godard (2004)	-0.3576	161.668	47.6624	0.554821	11.4865	0.058592	0.274822	9.86283	0.167014	18.8076	9.61428	1.27487	0.0381697	0.152316	0.0458036	1547.14	1533.18	91.7627	0.296544	4.09502	1.96745
312401	Fitton & Godard (2004)	-0.3576	161.668	47.4701	0.566447	11.6404	0.0640341	0.280566	9.84692	0.175247	18.7325	9.67419	1.24595	0.123057	0.134427	0.0461463	1545.56	1531.27	91.7698	0.293351	4.06449	2.01175
312402	Fitton & Godard (2004)	-0.3576	161.668	47.8775	0.580747	11.9426	0.0595101	0.287827	9.62317	0.178546	18.1472	9.73023	1.33023	0.0466747	0.148958	0.0466747	1533.07	1516.35	91.6506	0.290023	3.84893	2.02044
312403	Fitton & Godard (2004)	-0.35759	161.667	47.5821	0.563248	11.5678	0.0629718	0.279102	9.86459	0.172488	18.8176	9.69766	1.12102	0.0875314	0.136205	0.0476048	1547.35	1533.44	91.7708	0.297023	4.09916	1.96041
312404	Fitton & Godard (2004)	-0.35759	161.667	47.8929	0.565611	11.5393	0.0605252	0.280162	9.78746	0.162616	18.6408	9.56062	1.24432	0.0572538	0.161938	0.0465664	1543.62	1528.94	91.7188	0.298379	4.02811	1.95867
312405	Fitton & Godard (2004)	-0.35759	161.667	47.7492	0.574106	11.736	0.061939	0.284817	9.76894	0.169342	18.5491	9.63043	1.25431	0.0583216	0.117915	0.0455388	1541.68	1526.6	91.7171	0.294236	3.99274	2.00909
312406	Fitton & Godard (2004)	-0.35759	161.667	47.694	0.567633	11.9333	0.0690217	0.281783	9.74095	0.167669	18.4565	9.64406	1.2469	0.0475792	0.104648	0.0459385	1539.71	1524.24	91.7062	0.29196	3.95797	2.03237
312407	Fitton & Godard (2004)	-0.35759	161.667	47.6062	0.54615	11.4755	0.0614864	0.270499	9.73278	0.173717	18.4385	9.79727	1.38127	0.255535	0.216523	0.0445076	1539.33	1523.78	91.7308	0.292005	3.95133	2.02924
312408	Fitton & Godard (2004)	-0.35759	161.667	47.5309	0.570987	11.7764	0.0609582	0.282948	9.70622	0.193784	18.3166	9.90453	1.38381	0.0626196	0.163113	0.0471579	1536.72	1520.67	91.7092	0.286483	3.90732	2.08165
312409	Fitton & Godard (2004)	-0.35759	161.667	47.6704	0.568413	11.7115	0.0612469	0.281782	9.75387	0.173203	18.4864	9.83528	1.25237	0.0242646	0.135187	0.046181	1540.35	1525	91.7171	0.291616	3.96908	2.03555
312419	Fitton & Godard (2004)	-0.9425	161.451	46.8308	0.536138	11.0463	0.0635752	0.264829	10.1933	0.16511	19.6596	9.40871	1.2853	0.165253	0.336677	0.0444913	1564.73	1554.8	91.9496	0.299149	4.48964	1.66704
312421	Fitton & Godard (2004)	-0.9425	161.451	48.0411	0.596041	12.1059	0.064126	0.295297	9.42843	0.18624	17.6268	9.98221	1.3724	0.0346955	0.216639	0.0501157	1521.68	1503.03	91.5653	0.284955	3.68873	1.92734
312422	Fitton & Godard (2004)	-0.9425	161.451	47.5982	0.572186	11.6197	0.0623861	0.283626	9.81664	0.164273	18.6523	9.70994	1.29769	0.0349676	0.139933	0.0481777	1543.87	1529.23	91.7457	0.292732	4.03263	2.02243
312423	Fitton & Godard (2004)	-0.9425	161.451	47.6319	0.572655	11.628	0.0629054	0.283574	9.77397	0.192675	18.5479	9.70938	1.30066	0.034785	0.212485	0.0491528	1541.65	1526.57	91.7276	0.29278	3.99225	2.02373
312424	Fitton & Godard (2004)	-0.9425	161.451	47.6002	0.57524	11.8112	0.0610792	0.285325	9.71667	0.16751	18.3588	9.92968	1.29113	0.0374588	0.117093	0.0486168	1537.62	1521.75	91.7069	0.288051	3.92237	2.06744
312425	Fitton & Godard (2004)	-0.9425	161.451	47.687	0.592189	11.7398	0.0648996	0.293681	9.71766	0.168338	18.3832	9.81883	1.29125	0.0708613	0.125062	0.0472408	1538.14	1522.37	91.703	0.290357	3.93115	2.04546
312426	Fitton & Godard (2004)	-0.9425	161.451	47.56	0.580411	11.6199	0.061555	0.287711	9.78181	0.165642	18.5412	9.86934	1.29959	0.0493219	0.135709	0.0477561	1541.51	1526.4	91.7367	0.290273	3.98972	2.0514
312427	Fitton & Godard (2004)	-0.9425	161.451	47.5659	0.580396	11.8284	0.0635928	0.287919	9.68727	0.167101	18.2609	10.0072	1.33132	0.0521301	0.122158	0.0457141	1535.52	1519.25	91.6977	0.285701	3.88777	2.08559
312428	Fitton & Godard (2004)	-0.9425	161.451	47.6407	0.578992	11.8433	0.0592064	0.287156	9.70644	0.16736	18.3353	9.86791	1.30886	0.0412489	0.115119	0.0483882	1537.12	1521.15	91.6993	0.288341	3.91397	2.06361
312430	Fitton & Godard (2004)	-0.9425	161.451	47.8249	0.574611	11.5888	0.0622298	0.284654	9.71423	0.189292	18.399	9.67806	1.41176	0.0468029	0.178899	0.0468029	1538.48	1522.77	91.696	0.292461	3.93687	2.02019
312431	Fitton & Godard (2004)	-0.9425	161.451	47.6126	0.579117	11.8975	0.0633363	0.287278	9.6954	0.167272	18.299	9.89307	1.30073	0.0351117	0.119361	0.0502736	1536.34	1520.22	91.6954	0.287433	3.90108	2.07011
312432	Fitton & Godard (2004)	-0.9425	161.451	47.4208	0.570004	11.588	0.0616528	0.282087	9.84658	0.193066	18.7184	9.66396	1.32878	0.033405	0.246528	0.046767	1545.26	1530.91	91.7677	0.292016	4.05885	2.02658
7041-807C-87R-2, 37-40		3.6065	-156.625	48.3595	0.935436	11.7746	0.021564	0.463677	9.26439	0.1899	17.1571	9.73697	1.85471	0.0463677	0.118496	0.0772795	1511.16	1490.97	91.4947	0.276634	3.56729	1.79824
Caribbean LIP
CUR-04	Trela et al. (2015)	12.0875	-68.8474	48.0422	0.696076	11.0402	0.320711	0.348747	9.67036	0.167611	18.2948	9.56663	1.52376	0.0751147	0.0783759	0.175399	1536.25	1520.12	91.6614	0.294401	3.89963	2.00639
CUR-05	Trela et al. (2015)	12.0718	-68.8403	48.1908	0.715679	12.7715	0.0886595	0.355535	8.92216	0.163447	16.2134	10.7807	1.49743	0.0836553	0.0738492	0.143219	1489.21	1466.62	91.3586	0.260713	3.37851	1.31256
CUR-7	Kerr et al. (1996b)	12	-68.75	48.432	0.767	11.371	0.285	0.384	9.658	0.176	18.432	9.541	0.641	0.153	0.089	0.071	1417	1539	91.6	0.31	3.94894	1.83089
NI003V	Kussmaul et al. (1982)	10.087	-85.387	46.697	0.716	11.827	0	0.355	10.034	0.188	19.069	9.519	1.441	0.085	0	0.069	1430	1553	91.8	0.282	4.20659	2.07926
CR366T86	Tournon (1984)	9.65	-84.66	48.485	0.653	12.183	0	0.324	9.304	0.17	17.306	9.826	1.636	0.049	0	0.064	1395	1515	91.5	0.283	3.60356	1.80966
BH11	Hauff et al. (2000a)	9.591	-84.622	48.135	0.726	11.849	0.058	0.36	9.402	0.181	17.502	9.694	1.875	0.065	0.096	0.057	1399	1519	91.5	0.279	3.65443	1.94981
55R-1,72-75	Kerr et al. (2008)	16.55	-80.13	47.853	1.063	12.106	0.035	0.527	9.313	0.2	17.201	9.731	1.754	0.061	0.088	0.069	1393	1512	91.5	0.269	3.57777	1.91134
CR372T92	Tournon (1984)	9.425	-84.173	46.435	1.988	10.567	0	0.986	9.996	0.206	17.973	10.065	1.444	0.211	0	0.13	1408	1529	91.4	0.183	3.79213	3.03564
BUR5	Hauff et al. (2000a)	8.395	-83.14	48.199	0.69	11.692	0.051	0.342	9.387	0.162	17.492	10.216	1.554	0.088	0.079	0.048	1399	1519	91.5	0.282	3.65175	1.91395
C17	Meschede & Firch (1994)	8.38	-83.289	45.632	0.852	12.079	0.043	0.422	10.552	0.178	18.641	10.175	1.198	0.1	0.059	0.069	1421	1544	91.4	0.129	4.0282	3.41369
MS319	Meschede & Firch (1994)	8.551	-83.32	47.461	0.642	10.819	0.039	0.318	10.112	0.158	19.501	9.498	1.248	0.052	0.107	0.045	1438	1561	91.8	0.304	4.40934	1.70402
AMA3	Kerr et al. (1997)	2.5	-75.4	48.774	0.721	11.244	0.079	0.358	9.438	0.175	17.788	10.003	1.183	0.064	0.108	0.064	1405	1525	91.5	0.299	3.73535	1.81867
COL472	Kerr et al. (2002a)	2	-77.04	48.219	0.785	11.306	0.19	0.391	9.373	0.167	16.554	10.232	2.553	0.069	0.08	0.079	1380	1497	91.2	0.178	3.43925	2.40238
PND1508	Kerr et al. (2002b)	-2	-78	47.694	0.767	10.374	0.063	0.38	9.968	0.173	19.105	10.05	1.229	0.054	0.08	0.062	1430	1553	91.8	0.301	4.2226	1.87677
Pigafetta Basin
ODP0129-0801C-005R-004/065-070	Castillo et al. (1992)	18.6423	156.36	47.8175	0.854338	14.4362	0	0.4248	8.6713	0.145518	14.9804	10.6292	1.96196	0.0700701	0	0.00875876	1458.66	1434.59	91.048	0.171975	3.19966	1.91328
ODP0129-0801C-005R-005/065-069	Castillo et al. (1992)	18.6423	156.36	48.0731	0.818502	14.0896	0	0.406565	8.57179	0.147106	14.7962	10.9287	1.98201	0.076231	0	0.110111	1453.89	1429.78	91.0238	0.176224	3.17444	1.797
ODP0129-0801C-005R-005/073-078	Castillo et al. (1992)	18.6423	156.36	47.2111	0.761776	13.4404	0	0.37775	9.29702	0.178485	16.3858	10.5362	1.76283	0.0406183	0	0.00812366	1493.31	1471.08	91.2539	0.178051	3.40834	2.27653
ODP0129-0801C-006R-002/029-034	Castillo et al. (1992)	18.6423	156.36	47.8062	0.925994	15.3794	0	0.461377	8.31944	0.146672	13.9926	10.8403	2.03383	0.0470793	0	0.0470793	1432.3	1408.74	90.8479	0.136155	3.04818	1.76765
ODP0129-0801C-006R-002/064-068	Kelley et al. (2003)	18.6423	156.36	48.4902	0.818693	15.2096	0	0.40781	8.0393	0.134987	13.4276	11.1408	2.23913	0.0376785	0	0.0542247	1416.31	1393.88	90.7633	0.139312	2.92462	1.48908
ODP0129-0801C-006R-002/119-124	Castillo et al. (1992)	18.6423	156.36	47.3992	0.908221	15.5803	0	0.451946	8.26675	0.169907	13.4002	11.6542	2.14222	0.0180778	0	0.00903892	1415.51	1393.16	90.6314	0.063556	2.91748	2.03882
ODP0129-0801C-006R-003/075-080	Castillo et al. (1992)	18.6423	156.36	47.4703	0.841235	14.7616	0	0.418107	8.68875	0.14618	14.7224	10.8652	2.01726	0.0172415	0	0.0517246	1451.95	1427.85	90.9362	0.130541	3.16412	2.1538
ODP0129-0801C-006R-004/049-054	Castillo et al. (1992)	18.6423	156.36	47.4752	0.843722	15.5508	0	0.420646	8.30629	0.144473	13.648	11.6447	1.9189	0.0378109	0	0.00945272	1422.63	1399.69	90.7061	0.0883017	2.97786	1.97526
ODP0129-801C-5R-004/036-037/2B	Fisk et al. (2002)	18.6423	156.36	47.7246	0.847006	15.0021	0	0.421607	8.43903	0.109977	14.2006	11.2992	1.89506	0.00869292	0	0.0521575	1438.01	1414.2	90.8558	0.129978	3.08478	1.91511
Magellan Rise
DSDP017-0164-028-001/87	Bass et al. (1973)	13.2017	-161.517	46.7504	1.03509	12.0652	0	0.512592	9.88304	0.170926	16.6821	9.86424	2.53557	0.406943	0	0.09391	1500.25	1478.73	91.0141	0.0730769	3.46409	3.2968
DSDP017-0169-011-001/098-101	Janney and Castillo (1996)	10.67	173.55	47.375	0.709973	10.6297	0.0372212	0.351168	9.97072	0.171002	18.8528	9.73386	1.65604	0.288328	0.157638	0.0665371	1548.09	1534.33	91.7671	0.276391	4.11374	2.18233
DSDP017-0169-011-001/134-137	Janney and Castillo (1996)	10.67	173.55	47.5237	0.749684	10.9216	0.0364767	0.37099	9.79244	0.193305	18.5263	9.81171	1.69596	0.128711	0.181	0.0681411	1541.19	1526.02	91.7521	0.286522	3.98406	2.09482
DSDP017-0169-012-001/031-032	Bass et al. (1973)	10.67	173.55	47.3855	0.735071	10.9375	0	0.363702	10.0244	0.171306	18.4316	9.54605	2.0783	0.274632	0	0.0519575	1539.18	1523.61	91.5796	0.223296	3.94878	2.73047
DSDP017-0169-012-001/058-062	Janney and Castillo (1996)	10.67	173.55	47.6721	0.72974	10.7999	0.0380074	0.361136	9.76774	0.181872	18.4931	9.79531	1.7154	0.22571	0.152346	0.067713	1540.49	1525.17	91.746	0.289012	3.97158	2.06511
DSDP017-0169-012-001/143-148	Janney and Castillo (1996)	10.67	173.55	47.5356	0.726792	10.747	0.0391548	0.359514	9.89011	0.191074	18.8389	9.60944	1.61596	0.214967	0.157296	0.0741266	1547.8	1533.98	91.7972	0.293422	4.10798	2.00075
DSDP017-0169-012-002/012-015	Janney and Castillo (1996)	10.67	173.55	47.9969	0.780895	11.608	0.0383435	0.387088	9.3227	0.185841	17.0993	10.2086	1.97934	0.13568	0.185338	0.0718308	1509.84	1489.48	91.4866	0.255037	3.55374	2.00655
DSDP017-0169-012-002/087-091	Janney and Castillo (1996)	10.67	173.55	47.8369	0.730546	11.0898	0.0384749	0.361675	9.59816	0.164435	18.037	9.89953	1.74681	0.277028	0.150369	0.0692569	1530.68	1513.53	91.6749	0.284783	3.81261	2.05421
Hess Rise
s 62-464-34-CC,23-25	Seifert et al. (1981)	39.8607	173.889	48.4234	0.84196	15.5138	0.0465897	0.419324	7.81556	0.257357	12.9441	11.781	1.82158	0.0811594	0	0.0541063	1402.01	1381.13	90.6647	0.135474	2.77723	1.32738
MORB
AII0127-2-030	Gale et al. (2011)	38.7535	30.0963	49.3488	1.46645	13.8546	0	0.970418	7.27338	0.146689	11.69	11.8304	2.45547	0.709053	0	0.254744	1280.35	1347.85	90.507	0.107618	2.06924	1.34334
ALV0981-R023	Gale et al. (2013)	20.833	109.1	48.8641	1.13844	15.1197	0	1.01238	7.53524	0.163958	12.237	11.2122	2.57749	0.0418725	0	0.0977021	1290.68	1362.4	90.5505	0.111254	2.45234	1.33
SON0069-G071-001-7	Gale et al. (2013)	16.9852	144.834	49.0356	0.863248	15.5665	0	0.959116	7.21119	0	11.4335	12.1498	2.40885	0.241898	0	0.130252	1269.53	1341.02	90.3683	0.0815037	1.8358	1.56681
EWI0004-073-001	Cushman et al. (2004)	2.298	95.7	47.6004	0.843113	15.4297	0	1.09256	8.0332	0.175576	13.1661	11.4591	2.07862	0.0658059	0	0.0557522	1306.78	1386.99	90.6689	0.0980186	2.85082	1.69066
AII0127-1-R048	Gale et al. (2011)	37.889	31.503	48.5702	1.24291	14.6832	0	0.975016	7.2864	0.162717	11.4012	12.7099	2.16609	0.591672	0	0.210719	1267.7	1340.15	90.3133	0.0525952	1.80349	1.79466
AII0127-1-017-B	Gale et al. (2013)	37.8363	31.5182	49.1013	1.22945	14.4399	0	0.959476	7.1724	0.14461	11.3491	12.7128	2.10554	0.568791	0	0.216638	1265.21	1338.77	90.3465	0.0819939	1.75004	1.59998
HLY0102-041-017	Gale et al. (2013)	85.6875	17.895	50.2165	1.02349	15.4732	0	0.929803	6.91828	0.129586	11.1634	10.808	2.94319	0.247275	0	0.147286	1272.72	1333.8	90.4892	0.149037	1.54397	1.19015
VEM0033-2-011-006	Melson et al. (2002)	49.858	118	48.3769	1.00957	16.0358	0	1.04761	7.56764	0.152088	12.1296	10.5311	2.97072	0.0753781	0	0.103644	1295.83	1359.55	90.5329	0.0802735	2.3878	1.53638
LCH 1988-83-D4-15	Davis et al. (2008)	42.757	126.762	47.9742	0.799384	16.0129	0	1.05959	7.63726	0.140499	12.3039	11.9488	2.03004	0.00934848	0	0.0841363	1285.08	1364.17	90.4981	0.0863444	2.49023	1.51654
HLY0102-R016	Gale et al. (2013)	85.6367	84.7517	49.4497	1.11761	16.1582	0	0.971447	7.06338	0	11.2566	10.8111	2.87452	0.162474	0	0.134868	1273.36	1336.3	90.4206	0.105124	1.65052	1.45996
HLY0102-062-002	Gale et al. (2013)	85.6183	85.0333	49.222	1.15324	16.2394	0	0.967591	7.01788	0.139748	11.0222	10.9347	2.96709	0.186359	0	0.14982	1268.95	1330.03	90.3435	0.0778068	1.37003	1.76308
LCH1988-83-D4-15	Davis et al. (2008)	42.757	126.762	48.917	0.916071	15.931	0	1.02381	7.35859	0.15196	11.8751	11.1539	2.57791	0.0378432	0	0.0567647	1282.8	1352.78	90.4912	0.11084	2.21484	1.31347
VEM0033-2-011-005	Melson et al. (2002)	49.858	118	49.0645	1.0142	16.0174	0	1.00907	7.21307	0.148093	11.4908	10.9456	2.87321	0.130252	0	0.0938582	1278.68	1342.55	90.4423	0.0919737	1.89139	1.48256
AII0112-25-002-001	Danyushevsky et al. (2000)	9.87	104.36	47.6564	0.835579	16.3364	0	1.06035	7.5573	0.140556	11.8836	12.2979	2.14705	0.0188675	0	0.0660363	1276.07	1353.01	90.3649	0.0430904	2.22117	1.77802
HLY0102-062-001	Gale et al. (2013)	85.6183	85.0333	49.4088	1.13785	16.3735	0	0.960487	6.86724	0.142937	10.6983	11.0875	2.9813	0.195943	0	0.146224	1260.86	1321.36	90.2788	0.0721331	0.907186	2.011
AII0127-1-017-A	Gale et al. (2013)	37.8363	31.5182	48.8798	1.28406	15.3026	0	0.957137	6.85419	0.148459	10.464	13.0804	2.15984	0.635192	0	0.234268	1243.79	1315.07	90.1159	0.034548	0.508996	2.48124
AII0112-25-002	Danyushevsky et al. (2000)	9.87	104.36	47.8558	0.839067	16.2342	0	1.07833	7.49441	0.130496	11.7978	12.4073	2.08844	0.0163658	0	0.0577618	1273	1350.73	90.3461	0.0497772	2.15624	1.74198
Siqueiros MORB	Perfit et al. (1996)	8.38028	-103.665	48.4912	0.94585	16.4892	0.0488319	1.03027	7.24942	0.149613	11.5597	11.7108	2.15593	0.0381581	0.0500728	0.081086	1271.36	1344.38	90.3779	0.091307	1.95557	1.47373
MELNEMO-2-AHA-25	Geist et al. (2006)	0.453	91.744	47.2505	1.81035	15.2832	0	1.13519	7.95812	0.149909	12.8711	11.0208	2.02622	0.313922	0	0.180743	1301.61	1379.2	90.6029	0.0760099	2.75047	1.74649
References
Baitis, H. W., and F. J. Swanson (1976), Ocean rise-like basalts within the Galapagos Archipelago, Nature, 259(5540), 195-197.
Bass, M., R. Moberly, J. Rhodes, C.-y. Shih, and S. Church (1973), Volcanic-rocks cored in Central Pacific, Leg 17, Deep-sea Drilling Project, paper presented at Transactions-American Geophysical Union, American Geophysical Union 2000 Florida Ave. NW, Washigton, DC 20009.
Bow, C. S., and D. J. Geist (1992), Geology and petrology of Floreana island, Galápagos archipelago, Ecuador, Journal of volcanology and geothermal research, 52(1), 83-105.
Breddam, K. (2002), Kistufell: Primitive melt from the Iceland mantle plume, Journal of Petrology, 43(2), 345-373.
Brousse, R. (1978), Analysis of several Marquesas Islands: Fatuhiva, Tahuata, Motane, Uapou, Cah. Pac, 21, 107-144.
Canilho, M. H. (1970), Possible origin of olivine nodules in basaltic lavas of Faial, Azores. , Bol. Musue Laboratorio Mineral., Geol. Fac. Cienc. Univ. Lisboa(11), 193-198
Caroff, M., R. C. Maury, G. Guille, B. H., and C. J. (1993), Basalts of the Gambier Archipelago, French Polynesia, Compt. Rend. Acad. Sci. Ser. 2, Mecanique, Phys. Chim. Sci. Univ. Sci. Terre, 317, 359-366.
Castillo, P., P. Floyd, and C. France-Lanord (1992), Isotope geochemistry of Leg 129 basalts: Implications for the origin of the widespread Cretaceous volcanic event in the Pacific, paper presented at Proc. Ocean Drill. Program Sci. Results.
Cendrero, U. A. (1966), The recent volcanoes of Fuerteventura (Canary Islands). , Estudios Geol. Madrid, 22, 201-226
Cushman, B., J. Sinton, G. Ito, and J. Eaby Dixon (2004), Glass compositions, plume‐ridge interaction, and hydrous melting along the Galápagos Spreading Center, 90.5° W to 98° W, Geochemistry, Geophysics, Geosystems, 5(8).
Danyushevsky, L. V., S. M. Eggins, T. J. Fallon, and D. M. Christie (2000), H2O abundance in depleted to moderately enriched mid-ocean ridge magmas; part I: incompatible behaviour, implications for mantle storage, and origin of regional variations, Journal of Petrology, 41(8), 1329-1364.
Davis, A., D. Clague, B. Cousens, R. Keaten, and J. Paduan (2008), Geochemistry of basalt from the North Gorda segment of the Gorda Ridge: Evolution toward ultraslow spreading ridge lavas due to decreasing magma supply, Geochemistry, Geophysics, Geosystems, 9(4).
Dupuy, C., P. Vidal, R. Maury, and G. Guille (1993), Basalts from Mururoa, Fangataufa and Gambier islands (French Polynesia): geochemical dependence on the age of the lithosphere, Earth and Planetary Science Letters, 117(1), 89-100.
Fisk, M., and K. A. Kelley (2002), Probing the Pacific’s oldest MORB glass: mantle chemistry and melting conditions during the birth of the Pacific Plate, Earth and Planetary Science Letters, 202(3–4), 741-752.
Fitton, J. G., and M. Godard (2004), Origin and evolution of magmas on the Ontong Java Plateau, Geological Society, London, Special Publications, 229(1), 151-178.
Frey, F. A., W. S. Wise, M. O. Garcia, H. West, S. T. Kwon, and A. Kennedy (1990), Evolution of Mauna Kea Volcano, Hawaii: Petrologic and geochemical constraints on postshield volcanism, Journal of Geophysical Research: Solid Earth (1978–2012), 95(B2), 1271-1300.
Gale, A., S. Escrig, E. J. Gier, C. H. Langmuir, and S. L. Goldstein (2011), Enriched basalts at segment centers: The Lucky Strike (37°17′N) and Menez Gwen (37°50′N) segments of the Mid-Atlantic Ridge, Geochemistry, Geophysics, Geosystems, 12(6), n/a-n/a.
Gale, A., C. A. Dalton, C. H. Langmuir, Y. Su, and J.-G. Schilling (2013), The mean composition of ocean ridge basalts, Geochemistry Geophysics Geosystems, 14(3), 489-518.
Geist, D. J., A. R. McBirney, and R. A. Duncan (1986), Geology and petrogenesis of lavas from San Cristobal Island, Galapagos archipelago, Geological Society of America Bulletin, 97(5), 555-566.
Geist, D. J., D. J. Fornari, M. D. Kurz, K. S. Harpp, S. Adam Soule, M. R. Perfit, and A. M. Koleszar (2006), Submarine Fernandina: Magmatism at the leading edge of the Galápagos hot spot, Geochemistry, Geophysics, Geosystems, 7(12).
Guillou, H., M. O. Garcia, and L. Turpin (1997), Unspiked K-Ar dating of young volcanic rocks from Loihi and Pitcairn hot spot seamounts, Journal of Volcanology and Geothermal Research, 78(3), 239-249.
Hauff, F., K. Hoernle, P. van den Bogaard, G. Alvarado, and D. Garbe-Schönberg (2000), Age and geochemistry of basaltic complexes in western Costa Rica: Contributions to the geotectonic evolution of Central America, Geochemistry Geophysics Geosystems, 1.
Hauri, E. H., and S. R. Hart (1997), Rhenium abundances and systematics in oceanic basalts, Chemical Geology, 139(1), 185-205.
Hémond, C., C. W. Devey, and C. Chauvel (1994), Source compositions and melting processes in the Society and Austral plumes (South Pacific Ocean): element and isotope (Sr, Nd, Pb, Th) geochemistry, Chemical Geology, 115(1), 7-45.
Hoernle, K., and H.-U. Schmincke (1993), The petrology of the tholeiites through melilite nephelinites on Gran Canaria, Canary Islands: crystal fractionation, accumulation, and depths of melting, Journal of Petrology, 34(3), 573-597.
Ibarrola, M. (1970), Variability of basaltic magmas in the eastern and central Canary Islands, Estud. Geol, 26, 337-399.
Janney, P. E., and P. R. Castillo (1996), Basalts from the Central Pacific Basin: Evidence for the origin of Cretaceous igneous complexes in the Jurassic western Pacific, Journal of Geophysical Research: Solid Earth (1978–2012), 101(B2), 2875-2893.
Kelley, K. A., T. Plank, J. Ludden, and H. Staudigel (2003), Composition of altered oceanic crust at ODP Sites 801 and 1149, Geochemistry, Geophysics, Geosystems.
Kerr, A. C., J. A. Aspden, J. Tarney, and L. F. Pilatasig (2002a), The nature and provenance of accreted oceanic terranes in western Ecuador: geochemical and tectonic constraints, Journal of the Geological Society, 159(5), 577-594.
Kerr, A. C., J. Tarney, G. F. Marriner, G. T. Klaver, A. D. Saunders, and M. F. Thirlwall (1996), The geochemistry and petrogenesis of the late-Cretaceous picrites and basalts of Curaçao, Netherlands Antilles: a remnant of an oceanic plateau, Contrib Mineral Petrol, 124(1), 29-43.
Kerr, A. C., G. F. Marriner, J. Tarney, A. Nivia, A. D. Saunders, M. F. Thirlwall, and C. W. Sinton (1997), Cretaceous Basaltic Terranes in Western Colombia: Elemental, Chronological and Sr–Nd Isotopic Constraints on Petrogenesis, Journal of Petrology, 38(6), 677-702.
Kerr, A. C., J. Tarney, P. D. Kempton, P. Spadea, A. Nivia, G. F. Marriner, and R. A. Duncan (2002b), Pervasive mantle plume head heterogeneity: Evidence from the late Cretaceous Caribbean-Colombian oceanic plateau, Journal of Geophysical Research, 107(B7, 2140), 2-1, 2-13.
Kurz, M. D., and D. Geist (1999), Dynamics of the Galapagos hotspot from helium isotope geochemistry, Geochimica et Cosmochimica Acta, 63(23), 4139-4156.
Kussmaul, S., S. Paniagua, and J. Gainza (1982), Recopilación, clasificación e interpretación petroquímica de las rocas ígneas de Costa Rica, Instituto Geográfico Nacional Informe Semestral julio–diciembre, 28, 17-79.
Lassiter, J. C., J. Blichert-Toft, E. H. Hauri, and H. G. Barsczus (2003), Isotope and trace element variations in lavas from Raivavae and Rapa, Cook–Austral islands: constraints on the nature of HIMU- and EM-mantle and the origin of mid-plate volcanism in French Polynesia, Chemical Geology, 202(1–2), 115-138.
Liotard, J., and H. Barsczus (1983), Contribution to the petrography and geochemistry of Hatutu Island, Marquesas Archipelago, French Polynesia (South Central Pacific-Ocean), Comptes Rendus De L Academie Des Sciences Serie II, 297(9), 725-728.
Liotard, J., H. G. Barsczus, C. Dupuy, and J. Dostal (1986), Geochemistry and origin of basaltic lavas from Marquesas Archipelago, French Polynesia, Contrib Mineral Petrol, 92(2), 260-268.
Marcantonio, F., A. Zindler, T. Elliott, and H. Staudigel (1995), Os isotope systematics of La Palma, Canary Islands: evidence for recycled crust in the mantle source of HIMU ocean islands, Earth and Planetary Science Letters, 133(3), 397-410.
Melson, W. G., T. O'Hearn, and E. Jarosewich (2002), A data brief on the Smithsonian abyssal volcanic glass data file, Geochemistry, Geophysics, Geosystems, 3(4), 1-11.
Meschede, M., and W. Frisch (1994), Geochemical characteristics of basaltic rocks from the Central American ophiolites., Profil, 7, 71-85.
Muir, I., and C. Tilley (1963), Contributions to the petrology of Hawaiian basalts;[Part] 2, The tholeiitic basalts of Mauna Loa and Kilauea, with chemical analyses by JH Scoon, American Journal of Science, 261(2), 111-128.
Nikogosian, I. K., T. Elliott, and J. L. Touret (2002), Melt evolution beneath thick lithosphere: a magmatic inclusion study of La Palma, Canary Islands, Chemical geology, 183(1), 169-193.
Perfit, M., D. Fornari, W. Ridley, P. Kirk, J. Casey, K. Kastens, J. Reynolds, M. Edwards, D. Desonie, and R. Shuster (1996), Recent volcanism in the Siqueiros transform fault: picritic basalts and implications for MORB magma genesis, Earth and Planetary Science Letters, 141(1), 91-108.
Renzulli, A., and P. Santi (2000), Two-stage fractionation history of the alkali basalt-trachyte series of Sete Cidades volcano (São Miguel Island, Azores), European Journal of Mineralogy, 12(2), 469-494.
Roberge, J., R. V. White, and P. J. Wallace (2004), Volatiles in submarine basaltic glasses from the Ontong Java Plateau (ODP Leg 192): implications for magmatic processes and source region compositions, Geological Society, London, Special Publications, 229(1), 239-257.
Rosenbaum, M. (1974), Basaltic volcanism in south-east Terceira, Azores, Geological Magazine, 111(05), 409-420.
Seifert, K. E., T. L. Vallier, K. E. Windom, and S. R. Morgan (1981), Geochemistry and Petrology of Igneous Rocks, Deep Sea Drilling Project Leg 62, DSDP Reports, DSDP Volume LXII.
Shafer, J. T., C. R. Neal, and P. R. Castillo (2004), Compositional variability in lavas from the Ontong Java Plateau: results from basalt clasts within the volcaniclastic succession at Ocean Drilling Program Site 1184, Geological Society, London, Special Publications, 229(1), 333-351.
Sinton, C. W., R. A. Duncan, and P. Denyer (1997), Nicoya Peninsula, Costa Rica: A single suite of Caribbean oceanic plateau magmas, Journal of Geophysical Research: Solid Earth, 102(B7), 15507-15520.
Sinton, C. W., D. M. Christie, V. L. Coombs, R. L. Nielsen, and M. R. Fisk (1993), Near-primary melt inclusions in anorthite phenocrysts from the Galapagos Platfrom, Earth and Planetary Science Letters, 119(4), 527-537.
Stice, G. D. (1968), Petrography of the Manu'a islands, Samoa, Contrib Mineral Petrol, 19(4), 343-357.
Stoffers, P., R. Botz, J.-L. Cheminée, C. W. Devey, V. Froger, G. Glasby, M. Hartmann, R. Hekinian, F. Kögler, and D. Laschek (1989), Geology of Macdonald Seamount region, Austral Islands: recent hotspot volcanism in the south Pacific, Marine Geophysical Researches, 11(2), 101-112.
Stolper, E., S. Sherman, M. Garcia, M. Baker, and C. Seaman (2004), Glass in the submarine section of the HSDP2 drill core, Hilo, Hawaii, Geochemistry, Geophysics, Geosystems, 5(7).
Teasdale, R., D. Geist, M. D. Kurz, and K. S. Harpp (1998), Eruption of Volcano Cerro Azul, Galápagos Islands: 1. Syn-eruptive petrogenesis., Bull. Volcanol., 67, 170-185.
Thirlwall, M., C. Jenkins, P. Vroon, and D. Mattey (1997), Crustal interaction during construction of ocean islands: Pb-Sr-Nd-O isotope geochemistry of the shield basalts of Gran Canaria, Canary Islands, Chemical Geology, 135(3), 233-262.
Tournon, J. (1984), Magmatismes du mesozoique à l'actuel en Amerique Centrale: L'exemple de Costa Rica, des ophiolites aux andesites.
Trela, J., C. Vidito, E. Gazel, C. Herzberg, C. Class, W. Whalen, B. Jicha, M. Bizimis, and G. E. Alvarado (2015), Recycled crust in the Galápagos Plume source at 70 Ma: Implications for plume evolution, Earth and Planetary Science Letters, 425, 268-277.
Turner, S., C. Hawkesworth, N. Rogers, and P. King (1997), U-Th isotope disequilibria and ocean island basalt generation in the Azores, Chemical Geology, 139(1), 145-164.
White, W. M., M. D. Tapia, and J.-G. Schilling (1979), The petrology and geochemistry of the Azores Islands, Contrib Mineral Petrol, 69(3), 201-213.
White, W. M., A. R. McBirney, and R. A. Duncan (1993), Petrology and geochemistry of the Galápagos Islands: Portrait of a pathological mantle plume.
Widom, E., R. Carlson, J. Gill, and H.-U. Schmincke (1997), Th–Sr–Nd–Pb isotope and trace element evidence for the origin of the Sao Miguel, Azores, enriched mantle source, Chemical Geology, 140(1), 49-68.
Wolfe, E. W., W. S. Wise, and G. B. Dalrymple (1997), The geology and petrology of Mauna Kea Volcano, Hawaii; a study of postshield volcanismRep. 2330-7102, USGPO.
Wood, C. (1978), Petrology of Atiu and Mangaia, Cook Islands (Note), New Zealand Journal of Geology and Geophysics, 21(6), 767-771.
Woodhead, J. D., and C. W. Devey (1993), Geochemistry of the Pitcairn seamounts, I: source character and temporal trends, Earth and Planetary Science Letters, 116(1), 81-99.
Workman, R. K., S. R. Hart, M. Jackson, M. Regelous, K. A. Farley, J. Blusztajn, M. Kurz, and H. Staudigel (2004), Recycled metasomatized lithosphere as the origin of the Enriched Mantle II (EM2) end-member: Evidence from the Samoan Volcanic Chain, Geochemistry, Geophysics, Geosystems, 5(4), Q04008.

## Sheet: Pacific LIP Geochron
Summary of Pacific LIP geochronology and geochemical signatures*
Sample	Lat/Long	Material	40Ar/39Ar Age	error	%39Ar used	Magnetic Anomaly	Biostratigraphic	Author
Pigafetta
ODP 129 801C, 10-5, 53-58	18.6423/ 156.3598	Plagioclase	158.6	2.7				Pringle (1992)
		Basalt core	161	5.4	59.4			Koppers et al. (2003)
ODP 129 801C, 10-6, 21-26	18.6423/ 156.3598	Plagioclase	171.5	1.1				Pringle (1992)
		Basalt chips	174.1	2.2	62			Koppers et al. (2003)
ODP 129 801C-30R-4 37–41	18.6423/ 156.3598	Groundmass	168.2	1.7	41			Koppers et al. (2003)
ODP 129 801C-31R-4 138–143	18.6423/ 156.3598	Groundmass	166.7	2.4	65			Koppers et al. (2003)
ODP 129 801C-15R-4 92–96	18.6423/ 156.3598	Groundmass	159.9	3.3	71			Koppers et al. (2003)
							167-173	Bartolini and Larson (2001)
Shatsky Rise
1213B-30R-3 (1-6)	31.5776/ 157.2977	Whole rock	144.8	1.2				Mahoney et al. (2005)
1213B-33R-3 (115-120)	31.5776/ 157.2977	Feldspar	143.7	3				Mahoney et al. (2005)
Mid-Pacific Mountains
DSDP Site 463							118, 129-125	Thiede et al. (1981)
Magnetic anomaly						126-168		Müller et al. (2008)
Magellan Rise
DSDP 17-167	7.0683/ -176.825						135	Shipbord Scientific Party (1971)
Magnetic anomaly						140-150		Nakanishi et al. (1992)
East Mariana Basin
802A-62R-2, 45-50 cm	12.0963/ 153.2103	Basalt core	118.3	1.6	78.4			Pringle (1992)
802A-62R-2, 45-50 cm	12.0963/ 153.2103	Basalt core	114.7	2.8	100			Pringle (1992)
802A-62R-3,4-12cm	12.0963/ 153.2103	Basalt core	115.8	2.6	90.5			Pringle (1992)
Nauru Basin
462-60-1, 65-69	7.2375/ 165.031	Whole rock	120	-				Ozima et al. (1981)
462A-32-1, 46-49	7.2375/165.031	Whole rock	110	3				Ozima et al. (1981)
Ontong-Java Plateau
130-807C75R-2, 129-131	3.606/ 156.625	Whole rock	121	4.5	80			Mahoney et al. (1993)
130-807C-78R-1,67-69	3.606/ 156.625	Whole rock	121.4	1.9	75			Mahoney et al. (1993)
130-807C-80R-1,52-55	3.606/ 156.625	Whole rock	119.9	2.6	100			Mahoney et al. (1993)
130-807C-84R-6, 0-3	3.606/ 156.625	Whole rock	123.4	2.5	97			Mahoney et al. (1993)
130-807C-90R-1, 38-41	3.606/ 156.625	Whole rock	124.7	2.2	100			Mahoney et al. (1993)
130-807C-93R-3, 15-18	3.606/ 156.625	Whole rock	122.1	2.2	68			Mahoney et al. (1993)
30-289-132-4,79-81	-0.4987/ 158.512	Whole rock	121.7	2.7	100			Mahoney et al. (1993)
30-289-132-4, 122-125	-0.4987/ 158.512	Whole rock	122.8	2.4	100			Mahoney et al. (1993)
P43*		Whole rock	121.8	2.9	79			Tejada et al. (1996)
8374		Whole rock	120.8	2.4	67			Tejada et al. (1996)
I221		Whole rock	119.6	1.6	100			Tejada et al. (1996)
I2169		Whole rock	122.9	1.5	100			Tejada et al. (1996)
SG7		Whole rock	123.1	2.1	80			Tejada et al. (2002)
SGB10		Whole rock	126.1	8.5	100			Tejada et al. (2002)
SGB25		Whole rock	128.2	8.5	43.6			Tejada et al. (2002)
ML475		Whole rock	123.2	3	62.5			Tejada et al. (2002)
KF-14		Whole rock	120	2.2	90.4			Tejada et al. (2002)
KF-36		Whole rock	120.7	3.2	46.6			Tejada et al. (2002)
KF-53		Whole rock	124.9	3.8	61.8			Tejada et al. (2002)
Manihiki Plateau
SO193-DR52-2	-6.77/-163.4	Glass	126	1.5				Timm et al. (2011)
SO193-DR52-2a	-6.77/-163.4	Glass	123.8	0.8				Timm et al. (2011)
SO193-DR184B	-10.66/ -163.88	Feldspar	125.2	8.3				Timm et al. (2011)
SO193-DR46-1	-6.03/ -164.72	Feldspar	125	2.1				Timm et al. (2011)
SO193-DR26-1	-9.38/ -164.27	Glass	124.5	1.5				Timm et al. (2011)
SO193-DR26-7	-9.38/ -164.27	Glass	122.9	1.6				Timm et al. (2011)
DSDP317 Dr2-1	-11.0015/ -162.263	Whole rock	117.9	3.5	82.9			Ingle et al. (2007)
Hikurangi Plateau
SO168 DR 34-4	-35.996/ -178.5256	Feldspar	118.4	4				Hoernle et al. (2010)
SO168 DR 34-9	-35.996/ -178.5256	Feldspar	110.8	2.7				Hoernle et al. (2010)
SO168 DR 34-11	-35.996/ -178.5256	Feldspar	108	0.7				Hoernle et al. (2010)
SO168 DR 38-3	-36.1205/-178.1334	Feldspar	96.3	3.8				Hoernle et al. (2010)
SO168-12-1	-40.4169/ -179.4354	Feldspar	98.7	0.7				Hoernle et al. (2010)
Hess Rise
(DSDP465A)	33.8205/ 178.919	Whole rock	82.66	0.45				Pringle and Dalrymple (1993)
(DSDP465A)	33.8205/ 178.919	Whole rock	83.53	0.42				Pringle and Dalrymple (1993)
DM23-1922-8	33.168/ -179.518	Plagioclase	87.6	0.7	64.8			Pringle and Dalrymple (1993)
DM23-1922	33.168/ -179.518	Plagioclase	86.9	0.5	96.5			Pringle and Dalrymple (1993)
KK71 65-24	31.134/ -179.735	Whole rock	93.37	0.6	59.8			Pringle and Dalrymple (1993)
KK71 20-8-J	26.451/ -177.852	Whole rock	85.3	0.5	61.4			Pringle and Dalrymple (1993)
KK71 20-8-O	26.451/-177.852	Whole rock	85.4	0.5	74.7			Pringle and Dalrymple (1993)
DSDP sites 301, 464							110-114	Larson et al. (1975) Bercovici and Mahoney (1994)
Caribbean
PAN6		Whole rock	91.7	2.7				Kerr et al. (1997)
HA-77–109		Whole rock	93.6	1.8				Loewen et
HA-77–170		Plagioclase	90.8	1.8				Loewen et al. (2013)
HA-77-29		Plagioclase	88	1.2				Loewen et al. (2013)
HA-76-28		Plagioclase	87.1	1.1				Loewen et al. (2013)
HA-77–144		Plagioclase	86.8	0.7				Loewen et al. (2013)
HA-77–178		Plagioclase	86	1.1				Loewen et al. (2013)
HA-77–244		Plagioclase	85.2	1.1				Loewen et al. (2013)
HA-77–159		Whole rock	82.8	0.7				Loewen et al. (2013)
Cur-21i		Whole rock	92	1				Loewen et al. (2013)
Cao-40b		Plagioclase	91.8	2.1				Loewen et al. (2013)
Cao-07		Glass	88.4	2.1				Loewen et al. (2013)
Cao-35d		Plagioclase	86.3	2.4				Loewen et al. (2013)
Cao-13		Plagioclase	86	1.9				Loewen et al. (2013)
Cao-18		Plagioclase	83.9	1.6				Loewen et al. (2013)
Gor 92-1			86	4.6				Kerr et al. (1996)
Gor 92-18			87	3.2				Kerr et al. (1996)
Gor 92-27			88	2.1				Kerr et al. (1996)
Gor-92-14			88.3	1.9				Kerr et al. (1996)
ARU96-131			82.95	0.31				White et al. (1999)
ARU96-158			84.91	0.23				White et al. (1999)
BK77-165			81.8	0.25				White et al. (1999)
ARU96-152			87.21	1.67				White et al. (1999)
165-1001A-54R-7			81.3	5.4				Sinton et al. (2000)
165-1001A-53R-3			80.3	1.3				Sinton et al. (2000)
165-1001A-56R-3			81	1.2				Sinton et al. (2000)
03LL266			88.8	1.6				Luzieux et al. (2006)
*Considering the same criteria, we used to filter the radiometric ages from Nicoya Complex, we compiled the available geochronological data for Pacific LIPs. Most of the ages presented in this table belong to drilled core samples from DSDP, ODP, IODP and GEOMAR expeditions and drilling projects. For our study we needed to compile only ages from the igneous basement of these Pacific LIPs, however …
References
Bartolini, A., Larson, R.L., 2001. Pacific microplate and the Pangea supercontinent in the Early to Middle Jurassic. Geology 29, 735-738.
Bercovici, D., Mahoney, J., 1994. Double flood basalts and plume head separation at the 660-kilometer discontinuity. SCIENCE-NEW YORK THEN WASHINGTON-, 1367-1367.
Hoernle, K., Hauff, F., van den Bogaard, P., Werner, R., Mortimer, N., Geldmacher, J., Garbe-Schönberg, D., Davy, B., 2010. Age and geochemistry of volcanic rocks from the Hikurangi and Manihiki oceanic Plateaus. Geochimica et Cosmochimica Acta 74, 7196-7219.
Ingle, S., Mahoney, J.J., Sato, H., Coffin, M.F., Kimura, J.-I., Hirano, N., Nakanishi, M., 2007. Depleted mantle wedge and sediment fingerprint in unusual basalts from the Manihiki Plateau, central Pacific Ocean. Geology 35, 595-598.
Kerr, A.C., Marriner, G.F., Arndt, N.T., Tarney, J., Nivia, A., Saunders, A.D., Duncan, R.A., 1996. The petrogenesis of Gorgona komatiites, picrites and basalts: new field, petrographic and geochemical constraints. Lithos 37, 245-260.
Kerr, A.C., Marriner, G.F., Tarney, J., Nivia, A., Saunders, A.D., Thirlwall, M.F., Sinton, C.W., 1997. Cretaceous Basaltic Terranes in Western Colombia: Elemental, Chronological and Sr–Nd Isotopic Constraints on Petrogenesis. Journal of Petrology 38, 677-702.
Koppers, A.A.P., Staudigel, H., Duncan, R.A., 2003. High-resolution 40Ar/39Ar dating of the oldest oceanic basement basalts in the western Pacific basin. Geochemistry, Geophysics, Geosystems 4, n/a-n/a.
Larson, R., Moberly, R., Bukry, D., Foreman, H., Gardner, J., Keens, J., Lancelot, Y., Luterbacher, H., Marshall, M., Matter, A., 1975. Site 310: Hess Rise. Initial Reports of the Deep Sea Drilling Project 32, 233-294.
Loewen, M.W., Duncan, R.A., Kent, A.J.R., Krawl, K., 2013. Prolonged plume volcanism in the Caribbean Large Igneous Province: New insights from Curaçao and Haiti. Geochemistry, Geophysics, Geosystems 14, 4241-4259.
Luzieux, L., Heller, F., Spikings, R., Vallejo, C., Winkler, W., 2006. Origin and Cretaceous tectonic history of the coastal Ecuadorian forearc between 1 N and 3 S: Paleomagnetic, radiometric and fossil evidence. Earth and Planetary Science Letters 249, 400-414.
Mahoney, J.J., Duncan, R.A., Tejada, M.L.G., Sager, W.W., Bralower, T.J., 2005. Jurassic-Cretaceous boundary age and mid-ocean-ridge–type mantle source for Shatsky Rise. Geology 33, 185-188.
Mahoney, J.J., Storey, M., Duncan, R.A., Spencer, K.J., Pringle, M., 1993. Geochemistry and geochronology of Leg 130 basement lavas: nature and origin of the Ontong Java Plateau, Proceedings of the Ocean Drilling Program, Scientific Results. Ocean Drilling Program, Texas A&M University College Station, TX, pp. 3-22.
Müller, R.D., Sdrolias, M., Gaina, C., Roest, W.R., 2008. Age, spreading rates, and spreading asymmetry of the world's ocean crust. Geochemistry, Geophysics, Geosystems 9, Q04006.
Nakanishi, M., Tamaki, K., Kobayashi, K., 1992. Magnetic anomaly lineations from Late Jurassic to Early Cretaceous in the west-central Pacific Ocean. Geophysical Journal International 109, 701-719.
Ozima, M., Saito, K., Takigami, Y., 1981. 28. 40Ar-39Ar GEOCHRONOLOGICAL STUDIES ON ROCKS DRILLED AT HOLES 462 AND 462A, DEEP SEA DRILLING PROJECT LEG 611.
Pringle, M., 1992. Radiometric ages of basaltic basement recovered at Sites 800, 801, and 802, Leg 129, western Pacific Ocean, Proc. Ocean Drill.
Program Sci. Results, pp. 389-399.
Pringle, M.S., Dalrymple, G.B., 1993. Geochronological Constraints on a Possible Hot Spot Origin for Hess Rise and the Wentworth Seamount Chain, The Mesozoic Pacific: Geology, Tectonics, and Volcanism. American Geophysical Union, pp. 263-277.
Shipboard Scientific Party, S., 1971. Site 167: Magellan Rise Init. Rep. DSDP 17, 145-156.
Sinton, C.W., Sigurdsson, H., Duncan, R.A., 2000. Geochronology and petrology of the igneous basement at the Lower Nicaraguan Rise, Site 1001. , in: In Leckie, R.M., Sigurdsson, H., Acton, G.D., and Draper, G. (Eds.) (Ed.), Proc. ODP, Sci. Results, 165, College Station, TX (Ocean Drilling Program), pp. 233–236.
Tejada, M.L.G., Mahoney, J.J., Duncan, R.A., Hawkins, M.P., 1996. Age and Geochemistry of Basement and Alkalic Rocks of Malaita and Santa Isabel, Solomon Islands, Southern Margin of Ontong Java Plateau. Journal of Petrology 37, 361-394.
Tejada, M.L.G., Mahoney, J.J., Neal, C.R., Duncan, R.A., Petterson, M.G., 2002. Basement Geochemistry and Geochronology of Central Malaita, Solomon Islands, with Implications for the Origin and Evolution of the Ontong Java Plateau. Journal of Petrology 43, 449-484.
Thiede, J., Dean, W., Rea, D., Vallier, T., Adelseck, C.G., 1981. The geologic history of the Mid-Pacific Mountains in the central north Pacific Ocean—a synthesis of Deep-Sea Drilling studies. Initial Reports of the Deep Sea Drilling Project 62, 1073-1120.
Timm, C., Hoernle, K., Werner, R., Hauff, F., van den Bogaard, P., Michael, P., Coffin, M.F., Koppers, A., 2011. Age and geochemistry of the oceanic Manihiki Plateau, SW Pacific: New evidence for a plume origin. Earth and Planetary Science Letters 304, 135-146.
White, R.V., Tarney, J., Kerr, A.C., Saunders, A.D., Kempton, P.D., Pringle, M.S., Klaver, G.T., 1999. Modification of an oceanic plateau, Aruba, Dutch Caribbean: Implications for the generation of continental crust. Lithos 46, 43-68.
