# Supplementary material for: Record of massive upwellings from the Pacific large low shear velocity province
Source: Nat Commun. 2016 Nov 8;7:13309. doi: 10.1038/ncomms13309 (PMC5105175; doi:10.1038/ncomms13309)
Supplement: Supplementary Data 2 — Detailed step-heating experiments and 40Ar/39Ar spectra 1 [file ncomms13309-s3.xls]

## Sheet: Hidden Data
Double Line Plot Age Plateau			Double Line Plot K/Ca Plateau			X-Y Plot Normal Isochron		X-Y Plot Inverse Isochron		Error Ellipses Normal Isochron		Error Ellipses Inverse Isochron
Ar39k%	Line 1	Line 2	Ar39k%	Line 1	Line 2	X-axis	Y-axis	X-axis	Y-axis	X-axis	Y-axis	X-axis	Y-axis
0	67.1757	87.1382	0	0.0287899	0.033705	5.91744	320.194	0.0184808	0.0031231			0.0185927	0.0031239
10.9007	67.1757	87.1382	10.9007	0.0287899	0.033705	6.67746	322.831	0.020684	0.00309759			0.0185889	0.0031154
10.9007	84.8832	66.5309	10.9007	0.0276947	0.0237623	7.35263	329.066	0.022344	0.00303891			0.0185778	0.00310742
19.4124	84.8832	66.5309	19.4124	0.0276947	0.0237623	8.54212	332.423	0.0256966	0.00300822			0.01856	0.00310051
19.4124	74.4609	94.0188	19.4124	0.018464	0.0215259	10.6251	339.348	0.0313102	0.00294683			0.0185369	0.00309515
27.6962	74.4609	94.0188	27.6962	0.018464	0.0215259	13.5906	354.12	0.0383784	0.0028239			0.0185099	0.00309168
27.6962	88.1098	71.6064	27.6962	0.0193276	0.0165361	15.6386	360.204	0.0434159	0.00277621			0.018481	0.00309036
36.9409	88.1098	71.6064	36.9409	0.0193276	0.0165361	17.8467	367.557	0.0485551	0.00272067			0.018452	0.00309127
36.9409	69.3672	83.2686	36.9409	0.014117	0.0164646	18.9125	369.395	0.0511986	0.00270713			0.018425	0.00309435
46.9316	69.3672	83.2686	46.9316	0.014117	0.0164646	19.515	369.512	0.0528128	0.00270627			0.0184018	0.00309939
46.9316	86.8816	72.504	46.9316	0.011677	0.010023	21.7473	390.002	0.055762	0.00256409			0.018384	0.00310605
57.0851	86.8816	72.504	57.0851	0.011677	0.010023	19.8512	374.22	0.0530469	0.00267223			0.0183727	0.00311386
57.0851	68.4608	84.5598	57.0851	0.0074321	0.00865824							0.0183689	0.00312231
67.6404	68.4608	84.5598	67.6404	0.0074321	0.00865824							0.0183726	0.00313081
67.6404	84.2059	65.1939	67.6404	0.00642953	0.00551865							0.0183837	0.00313879
75.9775	84.2059	65.1939	75.9775	0.00642953	0.00551865							0.0184015	0.00314569
75.9775	61.3787	83.2934	75.9775	0.00482134	0.00561982							0.0184246	0.00315106
82.1767	61.3787	83.2934	82.1767	0.00482134	0.00561982							0.0184516	0.00315452
82.1767	82.1545	58.3534	82.1767	0.00528102	0.00453233							0.0184805	0.00315584
87.9044	82.1545	58.3534	87.9044	0.00528102	0.00453233							0.0185095	0.00315493
87.9044	68.7209	91.8274	87.9044	0.00443643	0.00517378							0.0185365	0.00315185
94.8371	68.7209	91.8274	94.8371	0.00443643	0.00517378							0.0185597	0.00314682
94.8371	85.5164	61.2712	94.8371	0.00493173	0.00422824							0.0185775	0.00314016
100	85.5164	61.2712	100	0.00493173	0.00422824							0.0185888	0.00313234
												0.0185927	0.0031239
												0.0208028	0.00310011
												0.0207989	0.00309132
												0.0207872	0.00308296
												0.0207685	0.0030756
												0.020744	0.00306973
												0.0207155	0.00306577
												0.0206848	0.00306397
												0.020654	0.00306447
												0.0206253	0.00306722
												0.0206006	0.00307204
												0.0205816	0.0030786
												0.0205695	0.00308646
												0.0205653	0.00309507
												0.0205692	0.00310386
												0.0205809	0.00311222
												0.0205996	0.00311959
												0.0206241	0.00312545
												0.0206526	0.00312942
												0.0206833	0.00313121
												0.0207141	0.00313072
												0.0207428	0.00312797
												0.0207675	0.00312314
												0.0207865	0.00311658
												0.0207986	0.00310872
												0.0208028	0.00310011
												0.0224851	0.00304007
												0.0224804	0.00302979
												0.0224664	0.00302013
												0.022444	0.00301176
												0.0224148	0.00300523
												0.0223808	0.003001
												0.0223443	0.00299935
												0.0223077	0.0030004
												0.0222737	0.00300407
												0.0222444	0.00301012
												0.0222219	0.00301813
												0.0222077	0.00302755
												0.0222028	0.00303775
												0.0222075	0.00304803
												0.0222216	0.00305768
												0.0222439	0.00306606
												0.0222731	0.00307259
												0.0223071	0.00307682
												0.0223436	0.00307846
												0.0223802	0.00307742
												0.0224143	0.00307374
												0.0224435	0.0030677
												0.022466	0.00305969
												0.0224802	0.00305026
												0.0224851	0.00304007
												0.0258954	0.00300933
												0.0258887	0.00299942
												0.0258689	0.0029901
												0.0258373	0.00298202
												0.0257962	0.00297573
												0.0257482	0.00297164
												0.0256968	0.00297006
												0.0256453	0.00297107
												0.0255973	0.00297461
												0.0255561	0.00298045
												0.0255245	0.00298817
												0.0255045	0.00299726
												0.0254977	0.0030071
												0.0255044	0.00301702
												0.0255242	0.00302633
												0.0255558	0.00303441
												0.0255969	0.00304071
												0.0256449	0.00304479
												0.0256963	0.00304638
												0.0257478	0.00304536
												0.0257958	0.00304182
												0.025837	0.00303599
												0.0258686	0.00302826
												0.0258886	0.00301917
												0.0258954	0.00300933
												0.0314697	0.00294817
												0.0314643	0.00293796
												0.0314485	0.00292836
												0.0314232	0.00292002
												0.0313902	0.0029135
												0.0313518	0.00290925
												0.0313106	0.00290757
												0.0312693	0.00290856
												0.0312308	0.00291216
												0.0311977	0.00291812
												0.0311723	0.00292604
												0.0311563	0.00293537
												0.0311508	0.00294549
												0.0311561	0.0029557
												0.031172	0.0029653
												0.0311973	0.00297365
												0.0312302	0.00298016
												0.0312686	0.00298441
												0.0313099	0.0029861
												0.0313512	0.0029851
												0.0313897	0.00298151
												0.0314227	0.00297554
												0.0314482	0.00296762
												0.0314642	0.00295829
												0.0314697	0.00294817
												0.0385964	0.00282543
												0.0385891	0.0028123
												0.0385674	0.00279995
												0.0385328	0.00278924
												0.0384877	0.0027809
												0.0384352	0.00277548
												0.0383788	0.00277336
												0.0383224	0.00277469
												0.0382698	0.00277937
												0.0382246	0.00278708
												0.0381899	0.0027973
												0.038168	0.00280934
												0.0381605	0.00282237
												0.0381678	0.0028355
												0.0381895	0.00284784
												0.0382241	0.00285855
												0.0382692	0.0028669
												0.0383217	0.00287232
												0.0383781	0.00287444
												0.0384345	0.00287311
												0.0384871	0.00286843
												0.0385323	0.00286072
												0.038567	0.00285049
												0.0385889	0.00283846
												0.0385964	0.00282543
												0.0436697	0.00277734
												0.0436612	0.00276062
												0.0436359	0.00274496
												0.0435956	0.00273143
												0.0435431	0.00272095
												0.0434819	0.00271424
												0.0434162	0.00271175
												0.0433505	0.00271366
												0.0432893	0.00271982
												0.0432367	0.00272983
												0.0431963	0.002743
												0.0431709	0.00275843
												0.0431621	0.00277508
												0.0431707	0.0027918
												0.043196	0.00280746
												0.0432363	0.00282099
												0.0432888	0.00283146
												0.04335	0.00283818
												0.0434157	0.00284066
												0.0434814	0.00283876
												0.0435426	0.00283259
												0.0435952	0.00282258
												0.0436356	0.00280941
												0.043661	0.00279398
												0.0436697	0.00277734
												0.0489435	0.00272271
												0.0489304	0.00270054
												0.0488917	0.00267975
												0.04883	0.00266175
												0.0487497	0.00264777
												0.048656	0.00263875
												0.0485555	0.00263531
												0.048455	0.00263769
												0.0483613	0.00264573
												0.0482807	0.00265887
												0.0482189	0.00267623
												0.04818	0.00269661
												0.0481667	0.00271863
												0.0481798	0.0027408
												0.0482185	0.00276159
												0.0482801	0.00277959
												0.0483605	0.00279357
												0.0484541	0.00280259
												0.0485546	0.00280603
												0.0486552	0.00280365
												0.0487489	0.00279561
												0.0488294	0.00278247
												0.0488912	0.00276511
												0.0489301	0.00274473
												0.0489435	0.00272271
												0.0516209	0.00270851
												0.0516066	0.00268156
												0.0515645	0.00265635
												0.0514975	0.0026346
												0.0514101	0.00261779
												0.0513082	0.00260707
												0.051199	0.00260317
												0.0510897	0.00260636
												0.0509878	0.00261641
												0.0509003	0.00263264
												0.0508331	0.00265395
												0.0507908	0.00267889
												0.0507763	0.00270575
												0.0507906	0.0027327
												0.0508327	0.00275791
												0.0508998	0.00277966
												0.0509872	0.00279646
												0.051089	0.00280718
												0.0511983	0.00281108
												0.0513076	0.0028079
												0.0514095	0.00279785
												0.051497	0.00278161
												0.0515642	0.0027603
												0.0516064	0.00273537
												0.0516209	0.00270851
												0.0532826	0.00270802
												0.0532667	0.00267783
												0.0532198	0.00264958
												0.0531453	0.00262519
												0.0530481	0.00260632
												0.0529348	0.00259427
												0.0528132	0.00258985
												0.0526916	0.00259336
												0.0525783	0.00260457
												0.0524809	0.00262271
												0.0524062	0.00264654
												0.0523592	0.00267445
												0.052343	0.00270452
												0.0523589	0.00273471
												0.0524058	0.00276297
												0.0524803	0.00278736
												0.0525775	0.00280622
												0.0526908	0.00281828
												0.0528124	0.0028227
												0.052934	0.00281918
												0.0530473	0.00280797
												0.0531447	0.00278983
												0.0532194	0.002766
												0.0532664	0.0027381
												0.0532826	0.00270802
												0.0562881	0.00256585
												0.0562703	0.00253475
												0.0562178	0.00250564
												0.0561343	0.00248052
												0.0560254	0.0024611
												0.0558986	0.00244869
												0.0557624	0.00244415
												0.0556263	0.00244778
												0.0554994	0.00245933
												0.0553903	0.00247803
												0.0553067	0.00250259
												0.055254	0.00253134
												0.055236	0.00256233
												0.0552538	0.00259343
												0.0553063	0.00262253
												0.0553898	0.00264765
												0.0554987	0.00266708
												0.0556255	0.00267949
												0.0557616	0.00268403
												0.0558978	0.0026804
												0.0560247	0.00266884
												0.0561337	0.00265015
												0.0562174	0.00262559
												0.0562701	0.00259683
												0.0562881	0.00256585
												0.053572	0.00267509
												0.0535543	0.00264414
												0.053502	0.0026151
												0.0534187	0.00258996
												0.05331	0.00257042
												0.0531834	0.00255782
												0.0530475	0.00255302
												0.0529116	0.00255633
												0.0527849	0.00256755
												0.052676	0.0025859
												0.0525924	0.00261014
												0.0525398	0.0026386
												0.0525218	0.00266936
												0.0525395	0.00270031
												0.0525918	0.00272935
												0.0526751	0.00275449
												0.0527838	0.00277403
												0.0529104	0.00278663
												0.0530462	0.00279144
												0.0531822	0.00278812
												0.0533089	0.0027769
												0.0534178	0.00275855
												0.0535013	0.00273432
												0.053554	0.00270585
												0.053572	0.00267509

## Sheet: Incremental Heating Summary
	Incremental Heating			36Ar(a) [V]	37Ar(ca) [V]	38Ar(cl) [V]	39Ar(k) [V]	40Ar(r) [V]	Age	± 2s	40Ar(r)	39Ar(k)	K/Ca	± 2s
									(Ma)		(%)	(%)
	CB9984	3	4	0.00582706	0.474501	0.000412269	0.0344812	0.143895	77.157	9.98126	7.71221	10.9007	0.0312474	0.00245756
	CB9985	3.5	4	0.00403214	0.449988	0.000165933	0.0269244	0.110204	75.707	9.17611	8.46607	8.51171	0.0257285	0.00196621
	CB9987	4	4	0.00356383	0.563518	0.000155004	0.0262035	0.119622	84.2399	9.77895	10.2002	8.2838	0.0199949	0.00153098
	CB9988	4.8	4	0.00342339	0.701238	0.000252084	0.029243	0.126401	79.8581	8.2517	11.107	9.24469	0.0179318	0.00139571
	CB9990	5.8	4	0.00297436	0.888718	0.000263571	0.0316027	0.130418	76.3179	6.95069	12.9209	9.99068	0.0152908	0.00117379
	CB9991	7.1	4	0.00236324	1.27287	0.000307691	0.0321179	0.138534	79.6928	7.18882	16.5535	10.1535	0.01085	0.000827016
	CB9993	9.3	4	0.00213504	1.78458	0.000306709	0.0333889	0.138144	76.5103	8.04946	17.9626	10.5553	0.00804517	0.000613072
	CB9994	12.8	4	0.0014777	1.8982	0.000213016	0.0263721	0.106478	74.6999	9.50602	19.6037	8.33711	0.00597409	0.000455444
	CB9996	17	4	0.00103684	1.61514	0.000127706	0.0196092	0.0766173	72.3361	10.9574	20.0038	6.19912	0.00522058	0.000399238
	CB9997	23	4	0.000928418	1.58779	6.95431e-05	0.0181181	0.0687141	70.2539	11.9005	20.0291	5.72772	0.00490668	0.000374348
	CB9999	30	4	0.00100839	1.96245	7.49232e-05	0.0219297	0.0952948	80.2741	11.5533	24.2305	6.93271	0.0048051	0.000368679
	CC0000	40	4	0.000822692	1.53331	3.32899e-05	0.0163314	0.0647623	73.3938	12.1226	21.0351	5.16291	0.00457999	0.000351746
			S	0.0295931	14.7323	0.00238174	0.316322	1.31909
	Information on Analysis				Results		40(r)/39(k)	± 2s	Age	± 2s	MSWD	39Ar(k)	K/Ca	± 2s
									(Ma)			(%,n)
	Sample = NI-011013-14				Age Plateau		4.17261	0.145913	77.1473	2.64605	0.570112	100	0.00618981	0.00215373
	Material = groundmass							0.0349693		0.0342987	0.854667	12
	Location = PL1				Minimal External Error					4.01604	1.8528	2σ Confidence Limit
	Analyst = Jicha, Brian				Analytical Error					2.64173	1	Error Magnification
	Project = UW115E
	Mass Discrimination Law = LIN				Total Fusion Age		4.17007	0.149802	77.1014	2.7164		12	0.00923268	0.000223249
	Irradiation = UW115							0.0359231		0.0352315
	J = 0.01031640 ± 0.00001032				Minimal External Error					4.06139
	FC = 28.201 ± 0.003 Ma				Analytical Error					2.7122

## Sheet: Normal Isochron Table
	Normal Isochron			39(k)/36(a)	± 2s	40(a+r)/36(a)	± 2s			r.i.
	CB9984	3	4	5.91744	0.0709629	320.194	3.35772			0.863269
	CB9985	3.5	4	6.67746	0.0798051	322.831	3.51375			0.877719
	CB9987	4	4	7.35263	0.105285	329.066	4.28522			0.897523
	CB9988	4.8	4	8.54212	0.125371	332.423	4.21867			0.849861
	CB9990	5.8	4	10.6251	0.150005	339.348	4.52414			0.932749
	CB9991	7.1	4	13.5906	0.253166	354.12	6.3404			0.952441
	CB9993	9.3	4	15.6386	0.373019	360.204	8.3643			0.969511
	CB9994	12.8	4	17.8467	0.574839	367.557	11.5349			0.968688
	CB9996	17	4	18.9125	0.740979	369.395	14.1864			0.977592
	CB9997	23	4	19.515	0.854984	369.512	15.8982			0.979178
	CB9999	30	4	21.7473	1.03508	390.002	18.2455			0.980164
	CC0000	40	4	19.8512	0.902982	374.22	16.6991			0.976045
	Results			40(a)/36(a)	± 2s	40(r)/39(k)	± 2s	Age	± 2s	MSWD
								(Ma)
	Normal Isochron			297.385	3.68423	3.99677	0.369424	73.961	6.70156	0.54775
					0.0123888		0.0924306		0.0906093	0.857088
	Minimal External Error								7.30065
	Analytical Error								6.69999
	Statistics			2σ Confidence Limit	1.89443		Convergence	1.84561e-08
				Error Magnification	1		Number of Iterations	10
				Number of Data Points	12		Calculated Line	Weighted York-2

## Sheet: Inverse Isochron Table
	Inverse Isochron			39(k)/40(a+r)	± 2s	36(a)/40(a+r)	± 2s			r.i.
	CB9984	3	4	0.0184808	0.000111891	0.0031231	3.27505e-05			0.0221386
	CB9985	3.5	4	0.020684	0.000118734	0.00309759	3.37147e-05			0.0686673
	CB9987	4	4	0.022344	0.00014114	0.00303891	3.95738e-05			0.0269785
	CB9988	4.8	4	0.0256966	0.000198836	0.00300822	3.81763e-05			0.0280963
	CB9990	5.8	4	0.0313102	0.000159449	0.00294683	3.92868e-05			0.0320645
	CB9991	7.1	4	0.0383784	0.000217941	0.0028239	5.05609e-05			0.0286266
	CB9993	9.3	4	0.0434159	0.000253802	0.00277621	6.44664e-05			0.0163901
	CB9994	12.8	4	0.0485551	0.0003884	0.00272067	8.53821e-05			0.0226981
	CB9996	17	4	0.0511986	0.000422298	0.00270713	0.000103965			0.012484
	CB9997	23	4	0.0528128	0.000469765	0.00270627	0.000116437			0.0141044
	CB9999	30	4	0.055762	0.000526053	0.00256409	0.000119956			0.0139326
	CC0000	40	4	0.0530469	0.000525127	0.00267223	0.000119245			0.0228205
	Results			40(a)/36(a)	± 2s	40(r)/39(k)	± 2s	Age	± 2s	MSWD
								(Ma)
	Inverse Isochron			297.345	3.69017	4.00421	0.367402	74.0959	6.66442	0.548158
					0.0124104		0.0917541		0.0899432	0.856778
	Minimal External Error								7.26868
	Analytical Error								6.66284
	Statistics			2σ Confidence Limit	1.89443		Convergence	1.48165e-09
				Error Magnification	1		Number of Iterations	4
				Number of Data Points	12		Calculated Line	Weighted York-2
				Spreading Factor	0.149285

## Sheet: Relative Abundances
	Relative Abundances			36Ar [V]	%1s	37Ar [V]	%1s	38Ar [V]	%1s	39Ar [V]	%1s	40Ar [V]	%1s	40(r)/39(k)	± 2s	Age	± 2s	40Ar(r)	39Ar(k)	K/Ca	± 2s
																(Ma)		(%)	(%)
	CB9984	3	4	0.00595294	0.502871	0.474501	3.9212	0.00193415	2.30303	0.034811	0.291438	1.86581	0.0592775	4.17314	0.551308	77.157	9.98126	7.71221	10.9007	0.0312474	0.00245756
	CB9985	3.5	4	0.00415144	0.506666	0.449988	3.81168	0.00125849	2.80327	0.0272372	0.260544	1.30172	0.103563	4.09309	0.506435	75.707	9.17611	8.46607	8.51171	0.0257285	0.00196621
	CB9987	4	4	0.00371321	0.600627	0.563518	3.81608	0.00115303	3.24616	0.0265952	0.29653	1.17275	0.0744834	4.56512	0.542227	84.2399	9.77895	10.2002	8.2838	0.0199949	0.00153098
	CB9988	4.8	4	0.0036093	0.560733	0.701238	3.87332	0.00126319	3.45551	0.0297304	0.365604	1.13803	0.0830495	4.32245	0.45645	79.8581	8.2517	11.107	9.24469	0.0179318	0.00139571
	CB9990	5.8	4	0.00320996	0.542357	0.888718	3.83048	0.0012225	3.1372	0.0322204	0.226129	1.00936	0.0737702	4.12681	0.383741	76.3179	6.95069	12.9209	9.99068	0.0152908	0.00117379
	CB9991	7.1	4	0.00270066	0.609861	1.27287	3.8015	0.0011655	3.56721	0.0330025	0.240592	0.83689	0.0852993	4.31331	0.39762	79.6928	7.18882	16.5535	10.1535	0.01085	0.000827016
	CB9993	9.3	4	0.00260805	0.634283	1.78458	3.79969	0.00114703	2.42733	0.0346292	0.231511	0.769065	0.0745761	4.13743	0.44445	76.5103	8.04946	17.9626	10.5553	0.00804517	0.000613072
	CB9994	12.8	4	0.00198079	0.624737	1.8982	3.79266	0.000847098	3.14213	0.0276914	0.309423	0.543153	0.119348	4.03752	0.524354	74.6999	9.50602	19.6037	8.33711	0.00597409	0.000455444
	CB9996	17	4	0.00146489	0.740907	1.61514	3.80269	0.000591536	3.75304	0.0207317	0.309913	0.383013	0.0994246	3.90721	0.603632	72.3361	10.9574	20.0038	6.19912	0.00522058	0.000399238
	CB9997	23	4	0.00134921	0.84889	1.58779	3.79045	0.000494414	4.44195	0.0192216	0.333032	0.343071	0.11616	3.79258	0.654844	70.2539	11.9005	20.0291	5.72772	0.00490668	0.000374348
	CB9999	30	4	0.00152846	0.784427	1.96245	3.80923	0.000568291	4.1695	0.0232936	0.357947	0.393285	0.123981	4.34546	0.639224	80.2741	11.5533	24.2305	6.93271	0.0048051	0.000368679
	CC0000	40	4	0.00122903	0.745856	1.53331	3.81131	0.000415601	4.3503	0.0173971	0.364609	0.307877	0.158745	3.9655	0.668207	73.3938	12.1226	21.0351	5.16291	0.00457999	0.000351746
			S	0.0334979	0.182161	14.7323	1.20509	0.0120608	0.948317	0.326561	0.0854935	10.064	0.0268292
	Information on Analysis and Constants Used in Calculations									Results		40(a)/36(a)	± 2s	40(r)/39(k)	± 2s	Age	± 2s	MSWD	39Ar(k)	K/Ca	± 2s
																(Ma)			(%,n)
	Sample = NI-011013-14				Age Equations = Conventional					Age Plateau				4.17261	0.145913	77.1473	2.64605	0.570112	100	0.00618981	0.00215373
	Material = groundmass				Negative Intensities = Allowed										0.0349693		0.0342987	0.854667	12
	Location = PL1				Decay Constant 40K = 5.463 ± 0.107 E-10 1/a					Minimal External Error							4.01604	1.8528	2σ Confidence Limit
	Analyst = Jicha, Brian				Decay Constant 39Ar = 2.940 ± 0.029 E-07 1/h					Analytical Error							2.64173	1	Error Magnification
	Project = UW115E				Decay Constant 37Ar = 8.230 ± 0.082 E-04 1/h
	Mass Discrimination Law = LIN				Decay Constant 36Cl = 2.303 ± 0.046 E-06 1/a					Total Fusion Age				4.17007	0.149802	77.1014	2.7164		12	0.00923268	0.000223249
	Irradiation = UW115				Atmospheric Ratio 40/36(a) = 295.50 ± 0.50										0.0359231		0.0352315
	J = 0.01031640 ± 0.00001032				Atmospheric Ratio 38/36(a) = 0.1880 ± 0.0003					Minimal External Error							4.06139
	FC = 28.201 ± 0.003 Ma				Production Ratio 39/37(ca) = 0.000695 ± 0.000009					Analytical Error							2.7122
	IGSN = Undefined				Production Ratio 38/37(ca) = 0.000020 ± 0.000001
	Preferred Age = Undefined				Production Ratio 36/37(ca) = 0.000265 ± 0.000002					Normal Isochron		297.385	3.68423	3.99677	0.369424	73.961	6.70156	0.54775	100
	Classification = Undefined				Production Ratio 40/39(k) = 0.000540 ± 0.000140								0.0123888		0.0924306		0.0906093	0.857088	12
	Experiment Type = Undefined				Production Ratio 38/39(k) = 0.012100 ± 0.000023					Minimal External Error							7.30065	1.89443	2σ Confidence Limit
	Extraction Method = Undefined				Production Ratio 36/38(cl) = 316.00 ± 15.80					Analytical Error							6.69999	1	Error Magnification
	Heating = 60 sec				Scaling Ratio K/Ca = 0.430												10		Number of Iterations
	Isolation = 15.00 min																1.84561e-08		Convergence
	Instrument = MAP215
	Lithology = Undefined									Inverse Isochron		297.345	3.69017	4.00421	0.367402	74.0959	6.66442	0.548158	100
	Lat-Lon = Undefined - Undefined												0.0124104		0.0917541		0.0899432	0.856778	12
	Feature = Undefined									Minimal External Error							7.26868	1.89443	2σ Confidence Limit
										Analytical Error							6.66284	1	Error Magnification
																	4		Number of Iterations
																	1.48165e-09		Convergence
																	0.149285		Spreading Factor

## Sheet: Degassing Patterns
	Degassing Patterns			36Ar(a) [V]	%1s	36Ar(c) [V]	%1s	36Ar(ca) [V]	%1s	36Ar(cl) [V]	%1s	37Ar(ca) [V]	%1s	38Ar(a) [V]	%1s	38Ar(c) [V]	%1s	38Ar(k) [V]	%1s	38Ar(ca) [V]	%1s	38Ar(cl) [V]	%1s	39Ar(k) [V]	%1s	39Ar(ca) [V]	%1s	40Ar(r) [V]	%1s	40Ar(a) [V]	%1s	40Ar(c) [V]	%1s	40Ar(k) [V]	%1s
	CB9984	3	4	0.00582706	0.520964	0	0	0.000125743	4.00808	1.3776e-07	11.1359	0.474501	3.9212	0.00109536	0.54498	0	0	0.000417223	0.352459	9.30022e-06	5.65882	0.000412269	11.3396	0.0344812	0.296862	0.000329778	4.12794	0.143895	6.59875	1.7219	0.54769	0	0	1.86199e-05	25.9217
	CB9985	3.5	4	0.00403214	0.534263	0	0	0.000119247	3.901	5.54577e-08	21.5575	0.449988	3.81168	0.000757953	0.557707	0	0	0.000325786	0.328259	8.81977e-06	5.58349	0.000165933	21.6634	0.0269244	0.267683	0.000312742	4.02406	0.110204	6.18067	1.1915	0.560355	0	0	1.45392e-05	25.9214
	CB9987	4	4	0.00356383	0.646845	0	0	0.000149332	3.9053	5.18223e-08	24.4504	0.563518	3.81608	0.000669922	0.66634	0	0	0.000317063	0.360975	1.1045e-05	5.58649	0.000155004	24.5439	0.0262035	0.306925	0.000391645	4.02822	0.119622	5.93087	1.05311	0.668558	0	0	1.41499e-05	25.9218
	CB9988	4.8	4	0.00342339	0.629075	0	0	0.000185828	3.96125	8.42943e-08	17.5554	0.701238	3.87332	0.000643522	0.649103	0	0	0.00035384	0.422952	1.37443e-05	5.62574	0.000252084	17.6853	0.029243	0.377873	0.00048736	4.08249	0.126401	5.26645	1.01161	0.65138	0	0	1.57912e-05	25.9228
	CB9990	5.8	4	0.00297436	0.662499	0	0	0.00023551	3.91937	8.81622e-08	14.8083	0.888718	3.83048	0.000559114	0.681546	0	0	0.000382393	0.309019	1.74189e-05	5.59633	0.000263571	14.962	0.0316027	0.243706	0.000617659	4.04186	0.130418	4.64297	0.878924	0.683715	0	0	1.70655e-05	25.9211
	CB9991	7.1	4	0.00236324	0.891159	0	0	0.000337311	3.89105	1.02937e-07	13.7715	1.27287	3.8015	0.000444238	0.905408	0	0	0.000388626	0.330822	2.49483e-05	5.57654	0.000307691	13.9367	0.0321179	0.270819	0.000884647	4.01441	0.138534	4.60126	0.698339	0.907042	0	0	1.73437e-05	25.9214
	CB9993	9.3	4	0.00213504	1.15865	0	0	0.000472913	3.88929	1.02641e-07	9.50445	1.78458	3.79969	0.00040134	1.16965	0	0	0.000404006	0.340546	3.49777e-05	5.57531	0.000306709	9.74229	0.0333889	0.282616	0.00124028	4.0127	0.138144	5.36364	0.630903	1.17091	0	0	1.803e-05	25.9215
	CB9994	12.8	4	0.0014777	1.56459	0	0	0.000503023	3.88242	7.12991e-08	12.9132	1.8982	3.79266	0.000277775	1.57275	0	0	0.000319103	0.426405	3.72047e-05	5.57052	0.000213016	13.0892	0.0263721	0.381735	0.00131925	4.00604	0.106478	6.48228	0.43666	1.57369	0	0	1.42409e-05	25.9228
	CB9996	17	4	0.00103684	1.91764	0	0	0.000428011	3.89222	4.27582e-08	17.8513	1.61514	3.80269	0.000194902	1.9243	0	0	0.000237271	0.443054	3.16567e-05	5.57735	0.000127706	17.9791	0.0196092	0.400246	0.00112252	4.01554	0.0766173	7.7142	0.306385	1.92507	0	0	1.0589e-05	25.9231
	CB9997	23	4	0.000928418	2.14811	0	0	0.000420764	3.88026	2.32886e-08	32.2662	1.58779	3.79045	0.000174522	2.15406	0	0	0.000219228	0.469472	3.11206e-05	5.56901	6.95431e-05	32.3371	0.0181181	0.429306	0.00110351	4.00395	0.0687141	8.62255	0.274348	2.15474	0	0	9.78375e-06	25.9236
	CB9999	30	4	0.00100839	2.33586	0	0	0.000520049	3.89861	2.50981e-08	32.4499	1.96245	3.80923	0.000189555	2.34133	0	0	0.00026535	0.493177	3.8464e-05	5.58181	7.49232e-05	32.5204	0.0219297	0.455108	0.0013639	4.02173	0.0952948	7.34098	0.297978	2.34197	0	0	1.1842e-05	25.924
	CC0000	40	4	0.000822692	2.22553	0	0	0.000406326	3.90063	1.11537e-08	55.6876	1.53331	3.81131	0.000154648	2.23128	0	0	0.00019761	0.505854	3.00528e-05	5.58323	3.32899e-05	55.7287	0.0163314	0.468815	0.00106565	4.0237	0.0647623	8.41221	0.243106	2.23194	0	0	8.81897e-06	25.9242
			S	0.0295931	0.262669	0	0	0.00390406	1.23342	7.96672e-07	4.90787	14.7323	1.20509	0.00556285	0.268145	0	0	0.0038275	0.112453	0.000288753	1.76683	0.00238174	4.95856	0.316322	0.097398	0.0102389	1.27245	1.31909	1.79351	8.74476	0.268771	0	0	0.000170814	7.66849
			S							0.0334979	0.272967	14.7323	1.20509									0.0120608	0.988532			0.326561	0.102433							10.064	0.331362

## Sheet: Additional Parameters
	Additional Parameters			40Ar/39Ar	1s	37Ar/39Ar	1s	36Ar/39Ar	1s	Time (days)	37Ar (decay)	39Ar (decay)	40Ar (moles)
	CB9984	3	4	53.5982	0.159404	13.6308	0.535964	0.171007	0.000993926	201.499	57.7453	1.00145	1.1012e-14
	CB9985	3.5	4	47.7918	0.133995	16.5211	0.631202	0.152418	0.000868374	201.54	57.7913	1.00145	7.68272e-15
	CB9987	4	4	44.0963	0.134821	21.1887	0.811018	0.13962	0.000935227	201.607	57.8683	1.00145	6.92156e-15
	CB9988	4.8	4	38.2783	0.143512	23.5866	0.917645	0.121401	0.000812652	201.644	57.9103	1.00145	6.71665e-15
	CB9990	5.8	4	31.3267	0.0745129	27.5825	1.05838	0.0996251	0.000585407	201.705	57.9803	1.00145	5.95724e-15
	CB9991	7.1	4	25.3584	0.0647311	38.569	1.46913	0.0818319	0.000536492	201.738	58.0185	1.00145	4.93933e-15
	CB9993	9.3	4	22.2086	0.0540172	51.5339	1.96176	0.0753137	0.000508528	201.801	58.0909	1.00145	4.53902e-15
	CB9994	12.8	4	19.6145	0.06505	68.5484	2.60845	0.0715311	0.00049869	201.838	58.1332	1.00145	3.20569e-15
	CB9996	17	4	18.4747	0.06013	77.9066	2.97237	0.0706594	0.000567474	201.902	58.2066	1.00145	2.26054e-15
	CB9997	23	4	17.8483	0.0629524	82.6045	3.14314	0.0701923	0.00064007	201.939	58.2489	1.00145	2.02481e-15
	CB9999	30	4	16.8838	0.0639576	84.2484	3.22335	0.0656172	0.000565775	202.002	58.3217	1.00145	2.32117e-15
	CC0000	40	4	17.697	0.0703754	88.1358	3.37446	0.0706457	0.000586504	202.04	58.3649	1.00145	1.81709e-15

## Sheet: Procedure Blanks
	Procedure Blanks		36Ar [V]	1s	37Ar [V]	1s	38Ar [V]	1s	39Ar [V]	1s	40Ar [V]	1s
	CB9984	3	6.94158e-05	3.39281e-06	2.62e-05	9.12208e-06	1.7277e-05	1.20485e-05	9.90272e-05	1.90331e-05	0.00544488	0.000231468
	CB9985	3.5	6.8753e-05	3.39281e-06	2.61414e-05	9.12208e-06	2.03019e-05	1.20485e-05	0.000153705	1.90331e-05	0.00577216	0.000231468
	CB9987	4	6.74805e-05	3.39281e-06	1.77618e-05	9.12208e-06	2.44921e-05	1.20485e-05	0.000152094	1.90331e-05	0.00561572	0.000231468
	CB9988	4.8	6.66986e-05	3.39281e-06	1.53765e-05	9.12208e-06	2.59883e-05	1.20485e-05	0.000129385	1.90331e-05	0.00541392	0.000231468
	CB9990	5.8	6.52649e-05	3.39281e-06	2.15875e-05	9.12208e-06	2.70536e-05	1.20485e-05	9.19845e-05	1.90331e-05	0.00520001	0.000231468
	CB9991	7.1	6.44117e-05	3.39281e-06	3.11321e-05	9.12208e-06	2.69802e-05	1.20485e-05	8.02521e-05	1.90331e-05	0.00521129	0.000231468
	CB9993	9.3	6.26563e-05	3.39281e-06	5.84421e-05	9.12208e-06	2.6169e-05	1.20485e-05	8.12568e-05	1.90331e-05	0.00548831	0.000231468
	CB9994	12.8	6.15506e-05	3.39281e-06	7.61808e-05	9.12208e-06	2.57904e-05	1.20485e-05	9.23517e-05	1.90331e-05	0.00573544	0.000231468
	CB9996	17	5.94859e-05	3.39281e-06	9.70654e-05	9.12208e-06	2.67943e-05	1.20485e-05	0.000107585	1.90331e-05	0.00600962	0.000231468
	CB9997	23	5.82126e-05	3.39281e-06	9.45425e-05	9.12208e-06	2.92623e-05	1.20485e-05	9.59183e-05	1.90331e-05	0.00585355	0.000231468
	CB9999	30	5.80713e-05	3.75935e-06	7.46445e-05	1.37096e-05	2.6977e-05	1.13298e-05	6.5302e-05	3.45299e-05	0.00514458	0.000378016
	CC0000	40	6.12087e-05	3.75935e-06	5.42138e-05	1.37096e-05	1.75716e-05	1.13298e-05	4.22434e-05	3.45299e-05	0.00498321	0.000378016

## Sheet: Intercept Values
	Intercept Values		36Ar [V]	1s	r2			37Ar [V]	1s	r2			38Ar [V]	1s	r2			39Ar [V]	1s	r2			40Ar [V]	1s	r2
	CB9984	3	0.00627443	1.96097e-05	0.845051	EXP	120 of 128	0.00850425	8.90035e-05	0.775852	EXP	16 of 16	0.00199242	4.3689e-05	0.665124	EXP	8 of 8	0.0352274	9.42832e-05	0.904234	PAR	40 of 40	1.87125	0.00108151	0.997021	EXP	40 of 40
	CB9985	3.5	0.00439599	1.37214e-05	0.811182	EXP	121 of 128	0.00805982	4.00293e-05	0.940348	EXP	16 of 16	0.00130547	3.38569e-05	0.347442	EXP	8 of 8	0.0276392	6.33503e-05	0.929215	EXP	40 of 40	1.30749	0.00132808	0.991409	EXP	35 of 40
	CB9987	4	0.00393793	1.74408e-05	0.64834	PAR	107 of 128	0.0100649	5.28827e-05	0.929383	EXP	16 of 16	0.00120197	3.61992e-05	0.28785	EXP	8 of 8	0.0269897	7.24796e-05	0.838982	EXP	40 of 40	1.17836	0.000842276	0.994952	EXP	40 of 40
	CB9988	4.8	0.00382884	1.48723e-05	0.664205	EXP	105 of 128	0.0125089	0.000105634	0.889956	EXP	16 of 16	0.00131595	4.28397e-05	0.443219	LIN	8 of 8	0.0301307	0.000103788	0.508136	LIN	40 of 40	1.14344	0.000916345	0.995103	EXP	35 of 40
	CB9990	5.8	0.00341115	1.22413e-05	0.788182	EXP	115 of 128	0.0158362	9.72681e-05	0.912941	EXP	16 of 16	0.00127546	3.71838e-05	0.216267	EXP	8 of 8	0.0326061	6.31674e-05	0.215163	LIN	35 of 40	1.01456	0.000707715	0.995697	EXP	40 of 40
	CB9991	7.1	0.00287943	1.28196e-05	0.729225	EXP	117 of 128	0.0226669	8.88663e-05	0.973346	EXP	16 of 16	0.00121719	4.06436e-05	0.322166	EXP	8 of 8	0.0333836	7.03752e-05	0.789738	EXP	40 of 40	0.842102	0.000675294	0.994725	EXP	40 of 40
	CB9993	9.3	0.00278115	1.32266e-05	0.659828	EXP	119 of 128	0.0317543	0.000115306	0.968477	EXP	16 of 16	0.00119751	2.56488e-05	0.591165	EXP	8 of 8	0.0350261	7.047e-05	0.865717	EXP	40 of 40	0.774554	0.000524757	0.995802	EXP	40 of 40
	CB9994	12.8	0.00212622	9.53508e-06	0.672871	EXP	120 of 128	0.0337656	9.15741e-05	0.987493	EXP	16 of 16	0.000890844	2.43046e-05	0.724712	EXP	8 of 8	0.0280361	7.95978e-05	0.80331	EXP	40 of 40	0.548888	0.000605507	0.990222	EXP	40 of 40
	CB9996	17	0.00158641	9.02766e-06	0.53973	LIN	120 of 128	0.0287265	0.000107435	0.967348	EXP	16 of 16	0.000630869	1.91673e-05	0.405215	EXP	8 of 8	0.0210282	5.83553e-05	0.725978	EXP	40 of 40	0.389022	0.000302387	0.994144	EXP	40 of 40
	CB9997	23	0.00146455	1.00668e-05	0.501544	EXP	122 of 128	0.0282188	5.80896e-05	0.991232	EXP	16 of 16	0.000534156	1.88895e-05	0.000993363	EXP	8 of 8	0.0194926	5.86147e-05	0.744629	EXP	40 of 40	0.348925	0.000324399	0.991074	EXP	40 of 40
	CB9999	30	0.00165126	1.01968e-05	0.412915	LIN	107 of 128	0.0347918	0.000145657	0.957708	EXP	16 of 16	0.000607314	2.13499e-05	0.311283	EXP	8 of 8	0.0235712	7.3051e-05	0.785298	EXP	40 of 40	0.39843	0.000307984	0.995628	EXP	35 of 40
	CC0000	40	0.00134228	7.24879e-06	0.637826	LIN	114 of 128	0.0271594	0.000116759	0.964833	EXP	16 of 16	0.000441982	1.45539e-05	0.0643512	EXP	8 of 8	0.0175978	5.09685e-05	0.712406	EXP	40 of 40	0.31286	0.000309789	0.989724	EXP	40 of 40

## Sheet: Sample Parameters
	Sample Parameters		Sample	Material	Location	Analyst	Temp	Standard	%1s	J	%1s	MDF	%1s	Volume Ratio	Sensitivity	Day	Month	Year	Hour	Min	Resist	Irradiation	Project	Experiment	Nmb	Standard Name
								(in Ma)							(mol/volt)
	CB9984	3	NI-011013-14	groundmass	PL1	Jicha, Brian	3	28.201	0.01	0.0103164	0.1	1.0106	0.1	1	5.902e-15	22	SEP	2014	7	34	1	UW115	UW115E	UW115E4a	1	FC
	CB9985	3.5	NI-011013-14	groundmass	PL1	Jicha, Brian	3.5	28.201	0.01	0.0103164	0.1	1.0106	0.1	1	5.902e-15	22	SEP	2014	8	32	1	UW115	UW115E	UW115E4a	1	FC
	CB9987	4	NI-011013-14	groundmass	PL1	Jicha, Brian	4	28.201	0.01	0.0103164	0.1	1.0106	0.1	1	5.902e-15	22	SEP	2014	10	9	1	UW115	UW115E	UW115E4A	1	FC
	CB9988	4.8	NI-011013-14	groundmass	PL1	Jicha, Brian	4.8	28.201	0.01	0.0103164	0.1	1.0106	0.1	1	5.902e-15	22	SEP	2014	11	2	1	UW115	UW115E	UW115E4A	1	FC
	CB9990	5.8	NI-011013-14	groundmass	PL1	Jicha, Brian	5.8	28.201	0.01	0.0103164	0.1	1.0106	0.1	1	5.902e-15	22	SEP	2014	12	30	1	UW115	UW115E	UW115E4A	1	FC
	CB9991	7.1	NI-011013-14	groundmass	PL1	Jicha, Brian	7.1	28.201	0.01	0.0103164	0.1	1.0106	0.1	1	5.902e-15	22	SEP	2014	13	18	1	UW115	UW115E	UW115E4A	1	FC
	CB9993	9.3	NI-011013-14	groundmass	PL1	Jicha, Brian	9.3	28.201	0.01	0.0103164	0.1	1.0106	0.1	1	5.902e-15	22	SEP	2014	14	49	1	UW115	UW115E	UW115E4A	1	FC
	CB9994	12.8	NI-011013-14	groundmass	PL1	Jicha, Brian	12.8	28.201	0.01	0.0103164	0.1	1.0106	0.1	1	5.902e-15	22	SEP	2014	15	42	1	UW115	UW115E	UW115E4A	1	FC
	CB9996	17	NI-011013-14	groundmass	PL1	Jicha, Brian	17	28.201	0.01	0.0103164	0.1	1.0106	0.1	1	5.902e-15	22	SEP	2014	17	14	1	UW115	UW115E	UW115E4A	1	FC
	CB9997	23	NI-011013-14	groundmass	PL1	Jicha, Brian	23	28.201	0.01	0.0103164	0.1	1.0106	0.1	1	5.902e-15	22	SEP	2014	18	7	1	UW115	UW115E	UW115E4A	1	FC
	CB9999	30	NI-011013-14	groundmass	PL1	Jicha, Brian	30	28.201	0.01	0.0103164	0.1	1.0106	0.1	1	5.902e-15	22	SEP	2014	19	38	1	UW115	UW115E	UW115E4A	1	FC
	CC0000	40	NI-011013-14	groundmass	PL1	Jicha, Brian	40	28.201	0.01	0.0103164	0.1	1.0106	0.1	1	5.902e-15	22	SEP	2014	20	32	1	UW115	UW115E	UW115E4A	1	FC

[truncated: 1 more sheets: Irradiation Constants]
