# Supplementary material for: Record of massive upwellings from the Pacific large low shear velocity province
Source: Nat Commun. 2016 Nov 8;7:13309. doi: 10.1038/ncomms13309 (PMC5105175; doi:10.1038/ncomms13309)
Supplement: Supplementary Data 3 — Detailed step-heating experiments and 40Ar/39Ar spectra 2 [file ncomms13309-s4.xls]

## Sheet: Hidden Data
Double Line Plot Age Plateau			Double Line Plot K/Ca Plateau			X-Y Plot Normal Isochron		X-Y Plot Inverse Isochron		Error Ellipses Normal Isochron		Error Ellipses Inverse Isochron
Ar39k%	Line 1	Line 2	Ar39k%	Line 1	Line 2	X-axis	Y-axis	X-axis	Y-axis	X-axis	Y-axis	X-axis	Y-axis
0	99.9553	186.467	0	0.0542551	0.0642158	2.3336	313.853	0.00743531	0.0031862			0.00761346	0.0031866
1.41187	99.9553	186.467	1.41187	0.0542551	0.0642158	2.14164	312.324	0.00685711	0.0032018			0.00760743	0.0031708
1.41187	175.714	110.386	1.41187	0.0259591	0.0233187	6.41058	345.531	0.0185528	0.00289409			0.00758966	0.00315605
4.55766	175.714	110.386	4.55766	0.0259591	0.0233187	9.13028	367.066	0.0248736	0.0027243			0.00756138	0.00314336
4.55766	126.925	157.38	4.55766	0.0143619	0.0159185	14.0021	400.85	0.0349309	0.0024947			0.0075245	0.00313358
9.16928	126.925	157.38	9.16928	0.0143619	0.0159185	14.3831	405.163	0.0354995	0.00246814			0.00748155	0.00312739
9.16928	155.18	130.312	9.16928	0.0146828	0.0132417	14.3594	403.943	0.035548	0.00247559			0.00743545	0.00312521
14.1762	155.18	130.312	14.1762	0.0146828	0.0132417	16.2287	419.405	0.0386945	0.00238433			0.00738933	0.00312719
14.1762	129.268	145.191	14.1762	0.0125822	0.0139303	26.3914	491.036	0.0537463	0.00203651			0.00734635	0.00313318
23.1059	129.268	145.191	23.1059	0.0125822	0.0139303	30.9615	524.564	0.0590233	0.00190635			0.00730944	0.00314279
23.1059	147.125	130.865	23.1059	0.0140159	0.012658	35.9976	533.407	0.0674861	0.00187474			0.0072811	0.00315536
31.7706	147.125	130.865	31.7706	0.0140159	0.012658	35.2689	514.421	0.0685603	0.00194393			0.00726327	0.00317003
31.7706	130.815	144.633	31.7706	0.0127138	0.0140763	21.1564	405.137	0.0522204	0.0024683			0.00725716	0.0031858
43.2045	130.815	144.633	43.2045	0.0127138	0.0140763	23.8686	412.641	0.0578435	0.00242341			0.0072632	0.0032016
43.2045	145.161	133.197	43.2045	0.0143734	0.0129945							0.00728096	0.00321635
58.3267	145.161	133.197	58.3267	0.0143734	0.0129945							0.00730924	0.00322904
58.3267	130.074	140.347	58.3267	0.0126447	0.0139966							0.00734612	0.00323882
72.0684	130.074	140.347	72.0684	0.0126447	0.0139966							0.00738907	0.00324501
72.0684	139.602	130.441	72.0684	0.0135712	0.0122628							0.00743517	0.00324719
87.5003	139.602	130.441	87.5003	0.0135712	0.0122628							0.00748129	0.00324521
87.5003	112.468	129.693	87.5003	0.0129156	0.0143248							0.00752427	0.00323922
93.036	112.468	129.693	93.036	0.0129156	0.0143248							0.00756119	0.00322961
93.036	135.934	91.9548	93.036	0.0153019	0.0136855							0.00758952	0.00321704
94.9473	135.934	91.9548	94.9473	0.0153019	0.0136855							0.00760735	0.00320237
94.9473	76.0048	115.216	94.9473	0.0139267	0.015541							0.00761346	0.0031866
97.0637	76.0048	115.216	97.0637	0.0139267	0.015541
97.0637	105.8	75.5412	97.0637	0.0161449	0.0145095							0.00695305	0.00320211
100	105.8	75.5412	100	0.0161449	0.0145095							0.00694981	0.00319128
												0.00694026	0.00318117
												0.00692504	0.00317246
												0.0069052	0.00316576
												0.00688207	0.0031615
												0.00685725	0.00316
												0.00683241	0.00316134
												0.00680926	0.00316544
												0.00678937	0.00317202
												0.00677409	0.00318063
												0.00676448	0.00319068
												0.00676117	0.00320149
												0.00676441	0.00321232
												0.00677396	0.00322243
												0.00678918	0.00323114
												0.00680902	0.00323785
												0.00683215	0.0032421
												0.00685697	0.00324361
												0.00688181	0.00324226
												0.00690496	0.00323816
												0.00692485	0.00323158
												0.00694013	0.00322297
												0.00694974	0.00321292
												0.00695305	0.00320211
												0.0187348	0.00289452
												0.0187286	0.00288068
												0.0187105	0.00286775
												0.0186816	0.00285662
												0.0186439	0.00284804
												0.0186	0.0028426
												0.0185529	0.00284068
												0.0185058	0.00284239
												0.0184619	0.00284762
												0.0184242	0.00285602
												0.0183953	0.00286702
												0.0183771	0.00287986
												0.0183709	0.00289367
												0.018377	0.00290751
												0.0183952	0.00292044
												0.0184241	0.00293157
												0.0184617	0.00294015
												0.0185056	0.00294558
												0.0185527	0.00294751
												0.0185998	0.0029458
												0.0186437	0.00294057
												0.0186814	0.00293217
												0.0187103	0.00292117
												0.0187286	0.00290833
												0.0187348	0.00289452
												0.0251593	0.00272526
												0.0251496	0.00271011
												0.0251211	0.00269593
												0.0250758	0.00268368
												0.0250166	0.0026742
												0.0249478	0.00266813
												0.0248738	0.00266589
												0.0247999	0.00266763
												0.024731	0.00267324
												0.0246718	0.00268232
												0.0246263	0.00269427
												0.0245978	0.00270826
												0.024588	0.00272335
												0.0245977	0.0027385
												0.0246262	0.00275268
												0.0246715	0.00276493
												0.0247306	0.00277441
												0.0247995	0.00278048
												0.0248734	0.00278271
												0.0249474	0.00278097
												0.0250163	0.00277537
												0.0250755	0.00276628
												0.0251209	0.00275434
												0.0251495	0.00274034
												0.0251593	0.00272526
												0.0351908	0.00249534
												0.035182	0.00248176
												0.0351561	0.00246906
												0.0351148	0.00245811
												0.035061	0.00244965
												0.0349983	0.00244426
												0.034931	0.00244231
												0.0348637	0.00244392
												0.034801	0.002449
												0.0347471	0.0024572
												0.0347058	0.00246794
												0.0346798	0.00248051
												0.0346709	0.00249405
												0.0346797	0.00250763
												0.0347057	0.00252033
												0.0347469	0.00253129
												0.0348008	0.00253974
												0.0348635	0.00254513
												0.0349307	0.00254708
												0.034998	0.00254547
												0.0350607	0.00254039
												0.0351146	0.0025322
												0.0351559	0.00252145
												0.0351819	0.00250888
												0.0351908	0.00249534
												0.0357727	0.00246867
												0.0357634	0.00245455
												0.0357361	0.00244136
												0.0356927	0.00242999
												0.0356362	0.00242122
												0.0355703	0.00241565
												0.0354996	0.00241365
												0.0354289	0.00241537
												0.0353631	0.00242069
												0.0353065	0.00242924
												0.035263	0.00244044
												0.0352357	0.00245353
												0.0352264	0.00246761
												0.0352357	0.00248173
												0.0352629	0.00249493
												0.0353063	0.0025063
												0.0353629	0.00251506
												0.0354287	0.00252063
												0.0354994	0.00252263
												0.0355701	0.00252091
												0.035636	0.00251559
												0.0356926	0.00250704
												0.035736	0.00249584
												0.0357633	0.00248275
												0.0357727	0.00246867
												0.0358002	0.0024763
												0.0357916	0.00246437
												0.0357665	0.0024532
												0.0357264	0.00244355
												0.0356742	0.00243609
												0.0356134	0.00243133
												0.0355482	0.00242958
												0.0354829	0.00243096
												0.0354221	0.00243539
												0.0353698	0.00244255
												0.0353298	0.00245197
												0.0353045	0.002463
												0.0352959	0.00247489
												0.0353045	0.00248682
												0.0353296	0.00249799
												0.0353697	0.00250763
												0.0354219	0.00251509
												0.0354827	0.00251986
												0.0355479	0.00252161
												0.0356132	0.00252023
												0.035674	0.0025158
												0.0357262	0.00250863
												0.0357663	0.00249922
												0.0357916	0.00248819
												0.0358002	0.0024763
												0.0389036	0.00238484
												0.0388965	0.00237357
												0.0388756	0.00236303
												0.0388424	0.00235394
												0.0387991	0.00234692
												0.0387487	0.00234245
												0.0386946	0.00234084
												0.0386405	0.00234219
												0.03859	0.00234641
												0.0385467	0.00235321
												0.0385135	0.00236214
												0.0384926	0.00237258
												0.0384854	0.00238382
												0.0384925	0.0023951
												0.0385134	0.00240564
												0.0385466	0.00241473
												0.0385899	0.00242174
												0.0386403	0.00242621
												0.0386944	0.00242783
												0.0387485	0.00242648
												0.0387989	0.00242226
												0.0388423	0.00241545
												0.0388755	0.00240652
												0.0388964	0.00239608
												0.0389036	0.00238484
												0.0541065	0.00203706
												0.0540942	0.00202364
												0.0540583	0.00201109
												0.0540011	0.00200028
												0.0539265	0.00199194
												0.0538396	0.00198664
												0.0537464	0.00198473
												0.0536531	0.00198635
												0.0535663	0.00199139
												0.0534917	0.00199951
												0.0534344	0.00201015
												0.0533984	0.00202258
												0.0533861	0.00203596
												0.0533984	0.00204938
												0.0534343	0.00206192
												0.0534915	0.00207273
												0.0535661	0.00208108
												0.053653	0.00208638
												0.0537462	0.00208829
												0.0538394	0.00208667
												0.0539263	0.00208162
												0.0540009	0.00207351
												0.0540582	0.00206287
												0.0540942	0.00205044
												0.0541065	0.00203706
												0.0594028	0.00190667
												0.0593899	0.00189355
												0.059352	0.0018813
												0.0592917	0.00187075
												0.0592131	0.00186263
												0.0591215	0.00185749
												0.0590233	0.00185568
												0.0589251	0.00185733
												0.0588336	0.00186231
												0.058755	0.00187029
												0.0586946	0.00188073
												0.0586567	0.00189292
												0.0586438	0.00190602
												0.0586567	0.00191914
												0.0586946	0.0019314
												0.0587549	0.00194194
												0.0588335	0.00195006
												0.058925	0.0019552
												0.0590232	0.00195701
												0.0591215	0.00195537
												0.059213	0.00195038
												0.0592916	0.0019424
												0.0593519	0.00193196
												0.0593898	0.00191977
												0.0594028	0.00190667
												0.0682261	0.00187571
												0.0682009	0.00184736
												0.068127	0.00182089
												0.0680095	0.00179808
												0.0678562	0.0017805
												0.0676778	0.00176934
												0.0674863	0.00176536
												0.0672948	0.00176884
												0.0671163	0.00177953
												0.066963	0.00179671
												0.0668454	0.00181921
												0.0667714	0.0018455
												0.0667462	0.00187377
												0.0667714	0.00190212
												0.0668452	0.00192859
												0.0669628	0.0019514
												0.067116	0.00196898
												0.0672945	0.00198014
												0.067486	0.00198412
												0.0676775	0.00198064
												0.067856	0.00196995
												0.0680093	0.00195277
												0.0681269	0.00193027
												0.0682008	0.00190398
												0.0682261	0.00187571
												0.069962	0.00194723
												0.0699144	0.00187343
												0.0697745	0.00180442
												0.0695519	0.00174493
												0.0692617	0.001699
												0.0689237	0.00166976
												0.068561	0.0016592
												0.0681982	0.00166805
												0.06786	0.0016957
												0.0675696	0.00174026
												0.0673467	0.00179871
												0.0672065	0.00186705
												0.0671586	0.00194063
												0.0672062	0.00201444
												0.0673461	0.00208344
												0.0675687	0.00214293
												0.0678589	0.00218887
												0.0681969	0.00221811
												0.0685596	0.00222866
												0.0689224	0.00221982
												0.0692605	0.00219217
												0.069551	0.0021476
												0.0697738	0.00208916
												0.069914	0.00202081
												0.069962	0.00194723
												0.0532619	0.00247038
												0.0532265	0.00242075
												0.0531225	0.00237436
												0.0529571	0.00233437
												0.0527414	0.00230351
												0.0524903	0.00228388
												0.0522207	0.00227682
												0.0519512	0.0022828
												0.0516999	0.00230143
												0.0514842	0.00233144
												0.0513186	0.00237076
												0.0512144	0.00241674
												0.0511788	0.00246623
												0.0512142	0.00251586
												0.0513182	0.00256225
												0.0514836	0.00260224
												0.0516993	0.0026331
												0.0519504	0.00265273
												0.05222	0.00265979
												0.0524896	0.0026538
												0.0527408	0.00263517
												0.0529566	0.00260517
												0.0531222	0.00256584
												0.0532263	0.00251987
												0.0532619	0.00247038
												0.0587004	0.00242618
												0.0586713	0.00238384
												0.0585858	0.0023442
												0.0584498	0.00230996
												0.0582724	0.00228344
												0.0580658	0.00226647
												0.057844	0.00226019
												0.0576222	0.00226503
												0.0574155	0.00228067
												0.0572379	0.00230603
												0.0571016	0.0023394
												0.0570159	0.00237849
												0.0569866	0.00242064
												0.0570156	0.00246298
												0.0571011	0.00250262
												0.0572372	0.00253687
												0.0574146	0.00256338
												0.0576212	0.00258036
												0.0578429	0.00258664
												0.0580647	0.00258179
												0.0582715	0.00256615
												0.058449	0.00254079
												0.0585853	0.00250742
												0.058671	0.00246834
												0.0587004	0.00242618

## Sheet: Incremental Heating Summary
	Incremental Heating			36Ar(a) [V]	37Ar(ca) [V]	38Ar(cl) [V]	39Ar(k) [V]	40Ar(r) [V]	Age	± 2s	40Ar(r)	39Ar(k)	K/Ca	± 2s
									(Ma)		(%)	(%)
	CB7743	3	4	0.00110671	0.0187476	3.37081e-05	0.00258261	0.0203119	143.211	43.2556	5.84776	1.41187	0.0592354	0.00498035
	CB7744	4.5	4	0.00268686	0.100424	0.000292476	0.00575428	0.0452039	143.05	32.6641	5.38671	3.14578	0.0246389	0.00132022
	CB7746	6	4	0.00131589	0.239581	0.000525598	0.00843561	0.0658355	142.153	15.2278	14.4794	4.61162	0.0151402	0.00077831
	CB7747	7.5	4	0.00100311	0.282062	0.000602259	0.00915865	0.0717888	142.746	12.4337	19.4966	5.0069	0.0139622	0.00072058
	CB7764	9	4	0.00116656	0.529841	0.000880519	0.0163342	0.122897	137.229	7.96111	26.2812	8.92967	0.0132562	0.000674071
	CB7765	10.5	4	0.00110196	0.511012	0.000880573	0.0158496	0.120844	138.995	8.13026	27.0659	8.66475	0.0133369	0.000678925
	CB7767	12	4	0.00145653	0.671397	0.00113625	0.0209149	0.157951	137.724	6.90931	26.8457	11.4339	0.0133951	0.000681256
	CB7768	13.5	4	0.00170449	0.86923	0.00141198	0.0276616	0.211194	139.179	5.98223	29.5424	15.1222	0.0136839	0.000689443
	CB7770	15	4	0.000952449	0.811419	0.00131029	0.0251364	0.186238	135.21	5.13611	39.82	13.7417	0.0133207	0.000675949
	CB7771	16.5	4	0.000911721	0.939704	0.00155374	0.0282282	0.208842	135.021	4.58079	43.6661	15.432	0.012917	0.000654187
	CB7773	18		0.00028129	0.319677	0.000454923	0.0101258	0.066921	121.081	8.61256	44.5998	5.53561	0.0136202	0.000704613
	CB7774	19.5		9.91306e-05	0.103726	0.000134698	0.00349623	0.0217018	113.944	21.9895	42.5553	1.91134	0.0144937	0.000808236
	CB7776	21		0.000182984	0.112981	0.000126374	0.00387127	0.0200617	95.6106	19.6058	27.0609	2.11637	0.0147338	0.000807181
	CB7777	24		0.00022503	0.150686	0.000149966	0.00537116	0.0263604	90.6705	15.1293	28.3873	2.93633	0.0153272	0.000817673
			S	0.0141947	5.66049	0.00949335	0.182921	1.34615
	Information on Analysis				Results		40(r)/39(k)	± 2s	Age	± 2s	MSWD	39Ar(k)	K/Ca	± 2s
									(Ma)			(%,n)
	Sample = NI-010813-7				Age Plateau		7.5158	0.135022	137.086	2.47768	0.397002	87.5003	0.014039	0.0020024
	Material = gmass							0.017965		0.0180738	0.937207	10
	Location = H3				Minimal External Error					5.9125	1.94281	2σ Confidence Limit
	Analyst = Jicha, Brian				Analytical Error					2.37281	1	Error Magnification
	Project = UW115E
	Mass Discrimination Law = LIN				Total Fusion Age		7.35922	0.14525	134.333	2.65034		14	0.0138956	0.000236102
	Irradiation = UW115							0.0197371		0.0197297
	J = 0.01034700 ± 0.00002794				Minimal External Error					5.89041
	FC = 28.201 ± 0.003 Ma				Analytical Error					2.55639

## Sheet: Normal Isochron Table
	Normal Isochron			39(k)/36(a)	± 2s	40(a+r)/36(a)	± 2s			r.i.
	CB7743	3	4	2.3336	0.0713636	313.853	6.0077			0.621419
	CB7744	4.5	4	2.14164	0.0408606	312.324	4.07784			0.679906
	CB7746	6	4	6.41058	0.133595	345.531	6.37797			0.882339
	CB7747	7.5	4	9.13028	0.220644	367.066	7.87128			0.879894
	CB7764	9	4	14.0021	0.310829	400.85	8.41861			0.94213
	CB7765	10.5	4	14.3831	0.335291	405.163	8.94477			0.943968
	CB7767	12	4	14.3594	0.284309	403.943	7.50977			0.933649
	CB7768	13.5	4	16.2287	0.307832	419.405	7.65138			0.958576
	CB7770	15	4	26.3914	0.692188	491.036	12.4854			0.966807
	CB7771	16.5	4	30.9615	0.84536	524.564	13.941			0.971877
	CB7773	18		35.9976	2.13374	533.407	31.1224			0.982744
	CB7774	19.5		35.2689	5.20839	514.421	75.3535			0.990372
	CB7776	21		21.1564	1.69047	405.137	31.4317			0.968349
	CB7777	24		23.8686	1.64061	412.641	27.7966			0.976504
	Results			40(a)/36(a)	± 2s	40(r)/39(k)	± 2s	Age	± 2s	MSWD
								(Ma)
	Normal Isochron Overestimated Error			297.511	3.02275	7.39758	0.221825	135.008	3.96546	0.233179
					0.0101601		0.0299862		0.0293721	0.984863
	Minimal External Error								6.6088
	Analytical Error								3.90268
	Statistics			2σ Confidence Limit	2		Convergence	3.56766e-08
				Error Magnification	1		Number of Iterations	16
				Number of Data Points	10		Calculated Line	Weighted York-2

## Sheet: Inverse Isochron Table
	Inverse Isochron			39(k)/40(a+r)	± 2s	36(a)/40(a+r)	± 2s			r.i.
	CB7743	3	4	0.00743531	0.000178149	0.0031862	6.09894e-05			0.00576677
	CB7744	4.5	4	0.00685711	9.59375e-05	0.0032018	4.18042e-05			0.00603686
	CB7746	6	4	0.0185528	0.000181962	0.00289409	5.34204e-05			0.00720513
	CB7747	7.5	4	0.0248736	0.000285661	0.0027243	5.84193e-05			0.0156747
	CB7764	9	4	0.0349309	0.000259978	0.0024947	5.23933e-05			0.0117877
	CB7765	10.5	4	0.0354995	0.000273132	0.00246814	5.4489e-05			0.00931937
	CB7767	12	4	0.035548	0.000252134	0.00247559	4.60241e-05			0.0148555
	CB7768	13.5	4	0.0386945	0.000209075	0.00238433	4.34984e-05			0.0112407
	CB7770	15	4	0.0537463	0.000360196	0.00203651	5.17815e-05			0.0103574
	CB7771	16.5	4	0.0590233	0.000379507	0.00190635	5.06637e-05			0.00630671
	CB7773	18		0.0674861	0.000739948	0.00187474	0.000109384			0.00863854
	CB7774	19.5		0.0685603	0.00140168	0.00194393	0.000284751			0.0111143
	CB7776	21		0.0522204	0.00104153	0.0024683	0.000191498			0.0104584
	CB7777	24		0.0578435	0.00085691	0.00242341	0.000163247			0.0163708
	Results			40(a)/36(a)	± 2s	40(r)/39(k)	± 2s	Age	± 2s	MSWD
								(Ma)
	Inverse Isochron Overestimated Error			297.517	3.03057	7.39839	0.222627	135.022	3.97932	0.233639
					0.0101862		0.0300913		0.0294716	0.984765
	Minimal External Error								6.61757
	Analytical Error								3.91675
	Statistics			2σ Confidence Limit	2		Convergence	1.35433e-09
				Error Magnification	1		Number of Iterations	3
				Number of Data Points	10		Calculated Line	Weighted York-2
				Spreading Factor	0.385945

## Sheet: Relative Abundances
	Relative Abundances			36Ar [V]	%1s	37Ar [V]	%1s	38Ar [V]	%1s	39Ar [V]	%1s	40Ar [V]	%1s	40(r)/39(k)	± 2s	Age	± 2s	40Ar(r)	39Ar(k)	K/Ca	± 2s
																(Ma)		(%)	(%)
	CB7743	3	4	0.00111168	0.94918	0.0187476	4.03037	0.000273362	9.31127	0.00259564	1.18904	0.347345	0.0813144	7.86488	2.46966	143.211	43.2556	5.84776	1.41187	0.0592354	0.00498035
	CB7744	4.5	4	0.00271353	0.643759	0.100424	2.58674	0.000869141	3.63521	0.00582408	0.688344	0.839173	0.052506	7.85569	1.86478	143.05	32.6641	5.38671	3.14578	0.0246389	0.00132022
	CB7746	6	4	0.00137949	0.870133	0.239581	2.52377	0.000879722	2.80914	0.00860211	0.474464	0.454685	0.0571038	7.80448	0.868922	142.153	15.2278	14.4794	4.61162	0.0151402	0.00077831
	CB7747	7.5	4	0.00107799	0.976363	0.282062	2.51768	0.00090717	3.33525	0.00935469	0.550721	0.368212	0.0982352	7.83835	0.709717	142.746	12.4337	19.4966	5.0069	0.0139622	0.00072058
	CB7764	9	4	0.00130716	0.890831	0.529841	2.516	0.00130784	3.78749	0.0167024	0.352352	0.467624	0.0678669	7.52393	0.453053	137.229	7.96111	26.2812	8.92967	0.0132562	0.000674071
	CB7765	10.5	4	0.00123757	0.937465	0.511012	2.51683	0.00128951	4.82371	0.0162048	0.36599	0.446482	0.0629051	7.62444	0.463125	138.995	8.13026	27.0659	8.66475	0.0133369	0.000678925
	CB7767	12	4	0.0016347	0.773799	0.671397	2.51906	0.00167627	2.55875	0.0213815	0.334422	0.588367	0.069977	7.55209	0.393303	137.724	6.90931	26.8457	11.4339	0.0133951	0.000681256
	CB7768	13.5	4	0.00193515	0.738033	0.86923	2.50519	0.00208413	2.31291	0.0282657	0.252232	0.714886	0.0526277	7.63494	0.340801	139.179	5.98223	29.5424	15.1222	0.0136839	0.000689443
	CB7770	15	4	0.00116776	0.913401	0.811419	2.51587	0.00180938	2.58389	0.0257004	0.315185	0.467701	0.0664193	7.4091	0.291965	135.21	5.13611	39.82	13.7417	0.0133207	0.000675949
	CB7771	16.5	4	0.00116108	0.874678	0.939704	2.51232	0.0020851	1.32714	0.0288813	0.30345	0.478271	0.0518977	7.39835	0.260371	135.021	4.58079	43.6661	15.432	0.012917	0.000654187
	CB7773	18		0.000366105	2.1532	0.319677	2.53061	0.000636587	6.56441	0.0103479	0.520416	0.150048	0.117533	6.60898	0.485821	121.081	8.61256	44.5998	5.53561	0.0136202	0.000704613
	CB7774	19.5		0.000126648	5.6974	0.103726	2.61007	0.00019767	11.6431	0.00356832	0.959067	0.0509968	0.288452	6.20721	1.23557	113.944	21.9895	42.5553	1.91134	0.0144937	0.000808236
	CB7776	21		0.000212951	3.30721	0.112981	2.55914	0.000209828	12.6577	0.00394979	0.955636	0.0741354	0.201134	5.1822	1.09065	95.6106	19.6058	27.0609	2.11637	0.0147338	0.000807181
	CB7777	24		0.000264995	2.82585	0.150686	2.57044	0.000260211	13.8699	0.00547588	0.696816	0.0928597	0.202086	4.90776	0.839359	90.6705	15.1293	28.3873	2.93633	0.0153272	0.000817673
			S	0.0156968	0.265921	5.66049	0.841314	0.0144859	0.997844	0.186855	0.113844	5.54079	0.0200254
	Information on Analysis and Constants Used in Calculations									Results		40(a)/36(a)	± 2s	40(r)/39(k)	± 2s	Age	± 2s	MSWD	39Ar(k)	K/Ca	± 2s
																(Ma)			(%,n)
	Sample = NI-010813-7				Age Equations = Conventional					Age Plateau				7.5158	0.135022	137.086	2.47768	0.397002	87.5003	0.014039	0.0020024
	Material = gmass				Negative Intensities = Allowed										0.017965		0.0180738	0.937207	10
	Location = H3				Decay Constant 40K = 5.463 ± 0.107 E-10 1/a					Minimal External Error							5.9125	1.94281	2σ Confidence Limit
	Analyst = Jicha, Brian				Decay Constant 39Ar = 2.940 ± 0.029 E-07 1/h					Analytical Error							2.37281	1	Error Magnification
	Project = UW115E				Decay Constant 37Ar = 8.230 ± 0.082 E-04 1/h
	Mass Discrimination Law = LIN				Decay Constant 36Cl = 2.303 ± 0.046 E-06 1/a					Total Fusion Age				7.35922	0.14525	134.333	2.65034		14	0.0138956	0.000236102
	Irradiation = UW115				Atmospheric Ratio 40/36(a) = 295.50 ± 0.50										0.0197371		0.0197297
	J = 0.01034700 ± 0.00002794				Atmospheric Ratio 38/36(a) = 0.1880 ± 0.0003					Minimal External Error							5.89041
	FC = 28.201 ± 0.003 Ma				Production Ratio 39/37(ca) = 0.000695 ± 0.000009					Analytical Error							2.55639
	IGSN = Undefined				Production Ratio 38/37(ca) = 0.000020 ± 0.000001
	Preferred Age = Undefined				Production Ratio 36/37(ca) = 0.000265 ± 0.000002					Normal Isochron Overestimated Error		297.511	3.02275	7.39758	0.221825	135.008	3.96546	0.233179	87.5003
	Classification = Undefined				Production Ratio 40/39(k) = 0.000540 ± 0.000140								0.0101601		0.0299862		0.0293721	0.984863	10
	Experiment Type = Undefined				Production Ratio 38/39(k) = 0.012100 ± 0.000023					Minimal External Error							6.6088	2	2σ Confidence Limit
	Extraction Method = Undefined				Production Ratio 36/38(cl) = 316.00 ± 15.80					Analytical Error							3.90268	1	Error Magnification
	Heating = 60 sec				Scaling Ratio K/Ca = 0.430												16		Number of Iterations
	Isolation = 15.00 min																3.56766e-08		Convergence
	Instrument = MAP215
	Lithology = Undefined									Inverse Isochron Overestimated Error		297.517	3.03057	7.39839	0.222627	135.022	3.97932	0.233639	87.5003
	Lat-Lon = Undefined - Undefined												0.0101862		0.0300913		0.0294716	0.984765	10
	Feature = Undefined									Minimal External Error							6.61757	2	2σ Confidence Limit
										Analytical Error							3.91675	1	Error Magnification
																	3		Number of Iterations
																	1.35433e-09		Convergence
																	0.385945		Spreading Factor

## Sheet: Degassing Patterns
	Degassing Patterns			36Ar(a) [V]	%1s	36Ar(c) [V]	%1s	36Ar(ca) [V]	%1s	36Ar(cl) [V]	%1s	37Ar(ca) [V]	%1s	38Ar(a) [V]	%1s	38Ar(c) [V]	%1s	38Ar(k) [V]	%1s	38Ar(ca) [V]	%1s	38Ar(cl) [V]	%1s	39Ar(k) [V]	%1s	39Ar(ca) [V]	%1s	40Ar(r) [V]	%1s	40Ar(a) [V]	%1s	40Ar(c) [V]	%1s	40Ar(k) [V]	%1s
	CB7743	3	4	0.00110671	0.953627	0	0	4.96811e-06	4.11494	7.3552e-09	75.7935	0.0187476	4.03037	0.000208036	0.966956	0	0	3.12496e-05	1.21024	3.67453e-07	5.735	3.37081e-05	75.8237	0.00258261	1.19523	1.30296e-05	4.23178	0.0203119	15.655	0.327032	0.968486	0	0	1.39461e-06	25.9475
	CB7744	4.5	4	0.00268686	0.650707	0	0	2.66124e-05	2.71663	6.3834e-08	11.0829	0.100424	2.58674	0.00050507	0.67009	0	0	6.96268e-05	0.722987	1.96831e-06	4.8309	0.000292476	11.2875	0.00575428	0.697574	6.97948e-05	2.89055	0.0452039	11.8484	0.793966	0.672295	0	0	3.10731e-06	25.9294
	CB7746	6	4	0.00131589	0.921153	0	0	6.34889e-05	2.65675	1.14762e-07	5.19473	0.239581	2.52377	0.000247358	0.934946	0	0	0.000102071	0.522801	4.69578e-06	4.79748	0.000525598	5.61808	0.00843561	0.487053	0.000166509	2.83434	0.0658355	5.54547	0.388845	0.936528	0	0	4.55523e-06	25.9246
	CB7747	7.5	4	0.00100311	1.06768	0	0	7.47465e-05	2.65096	1.31531e-07	5.47989	0.282062	2.51768	0.000188562	1.0796	0	0	0.00011082	0.59681	5.52842e-06	4.79428	0.000602259	5.88275	0.00915865	0.565758	0.000196033	2.82892	0.0717888	4.49171	0.296418	1.08097	0	0	4.94567e-06	25.9262
	CB7764	9	4	0.00116656	1.0479	0	0	0.000140408	2.64937	1.93029e-07	6.03249	0.529841	2.516	0.000219287	1.06004	0	0	0.000197644	0.412281	1.03849e-05	4.7934	0.000880519	6.40067	0.0163342	0.365891	0.00036824	2.82743	0.122897	2.98843	0.344718	1.06144	0	0	8.82047e-06	25.9226
	CB7765	10.5	4	0.00110196	1.10205	0	0	0.000135418	2.65015	1.93086e-07	7.39193	0.511012	2.51683	0.000207144	1.11361	0	0	0.00019178	0.424423	1.00158e-05	4.79383	0.000880573	7.69534	0.0158496	0.37952	0.000355153	2.82816	0.120844	3.0133	0.325629	1.11494	0	0	8.55879e-06	25.9228
	CB7767	12	4	0.00145653	0.926919	0	0	0.00017792	2.65227	2.49253e-07	4.35569	0.671397	2.51906	0.000273795	0.940627	0	0	0.00025307	0.396196	1.31594e-05	4.795	0.00113625	4.8528	0.0209149	0.347665	0.000466621	2.83015	0.157951	2.58062	0.430404	0.942199	0	0	1.1294e-05	25.9223
	CB7768	13.5	4	0.00170449	0.910652	0	0	0.000230346	2.63911	3.09811e-07	4.04584	0.86923	2.50519	0.000320407	0.924601	0	0	0.000334705	0.326063	1.70369e-05	4.78773	0.00141198	4.57673	0.0276616	0.264986	0.000604115	2.81782	0.211194	2.21607	0.503677	0.926201	0	0	1.49372e-05	25.9214
	CB7770	15	4	0.000952449	1.26959	0	0	0.000215026	2.64924	2.87646e-07	4.17464	0.811419	2.51587	0.000179039	1.27964	0	0	0.000304151	0.379437	1.59038e-05	4.79333	0.00131029	4.69097	0.0251364	0.328439	0.000563937	2.82731	0.186238	1.94275	0.281449	1.28079	0	0	1.35737e-05	25.9221
	CB7771	16.5	4	0.000911721	1.3278	0	0	0.000249022	2.64588	3.41169e-07	2.80261	0.939704	2.51232	0.000171383	1.33741	0	0	0.000341561	0.369813	1.84182e-05	4.79147	0.00155374	3.52593	0.0282282	0.317272	0.000653094	2.82416	0.208842	1.73081	0.269414	1.33851	0	0	1.52432e-05	25.9219
	CB7773	18		0.00028129	2.91495	0	0	8.47145e-05	2.66325	9.99335e-08	9.44371	0.319677	2.53061	5.28764e-05	2.91934	0	0	0.000122522	0.568183	6.26568e-06	4.80108	0.000454923	9.68304	0.0101258	0.535474	0.000222176	2.84044	0.066921	3.63624	0.0831212	2.91984	0	0	5.46792e-06	25.9255
	CB7774	19.5		9.91306e-05	7.31842	0	0	2.74874e-05	2.73886	2.95962e-08	17.2555	0.103726	2.61007	1.86344e-05	7.32016	0	0	4.23043e-05	0.998918	2.03303e-06	4.84344	0.000134698	17.3877	0.00349623	0.980682	7.20897e-05	2.91146	0.0217018	9.90425	0.0292931	7.32037	0	0	1.88796e-06	25.9385
	CB7776	21		0.000182984	3.87393	0	0	2.994e-05	2.69037	2.77787e-08	21.1579	0.112981	2.55914	3.43969e-05	3.87723	0	0	4.68424e-05	0.995059	2.21443e-06	4.81618	0.000126374	21.2658	0.00387127	0.976751	7.85219e-05	2.86589	0.0200617	10.4776	0.0540717	3.87762	0	0	2.09049e-06	25.9384
	CB7777	24		0.00022503	3.36206	0	0	3.99318e-05	2.70112	3.2972e-08	24.1852	0.150686	2.57044	4.23007e-05	3.36586	0	0	6.4991e-05	0.737506	2.95345e-06	4.8222	0.000149966	24.2797	0.00537116	0.712612	0.000104727	2.87598	0.0263604	8.5216	0.0664964	3.3663	0	0	2.90043e-06	25.9298
			S	0.0141947	0.308606	0	0	0.00150003	0.885945	2.08176e-06	1.68594	5.66049	0.841314	0.00266829	0.312837	0	0	0.00221334	0.133103	0.000110946	1.6033	0.00949335	1.82969	0.182921	0.118057	0.00393404	0.945529	1.34615	0.979768	4.19453	0.313322	0	0	9.87771e-05	8.3872
			S							0.0156968	0.291633	5.66049	0.841314									0.0144859	1.2007			0.186855	0.117273							5.54079	0.33604

## Sheet: Additional Parameters
	Additional Parameters			40Ar/39Ar	1s	37Ar/39Ar	1s	36Ar/39Ar	1s	Time (days)	37Ar (decay)	39Ar (decay)	40Ar (moles)
	CB7743	3	4	133.819	1.59488	7.22273	0.303507	0.428289	0.00651613	131.581	14.5125	1.00096	2.05003e-15
	CB7744	4.5	4	144.087	0.994694	17.2429	0.461551	0.465917	0.00439111	131.611	14.5212	1.00096	4.9528e-15
	CB7746	6	4	52.8574	0.252599	27.8514	0.715218	0.160367	0.00158937	131.667	14.5372	1.00096	2.68355e-15
	CB7747	7.5	4	39.3612	0.220192	30.152	0.777078	0.115235	0.00129175	131.697	14.5459	1.00096	2.17319e-15
	CB7764	9	4	27.9973	0.100462	31.7224	0.805924	0.0782615	0.000749733	132.195	14.6897	1.00096	2.75992e-15
	CB7765	10.5	4	27.5525	0.102318	31.5347	0.80202	0.0763709	0.000768577	132.226	14.6986	1.00096	2.63514e-15
	CB7767	12	4	27.5176	0.0940178	31.4008	0.797945	0.0764539	0.000644485	132.281	14.7147	1.00096	3.47254e-15
	CB7768	13.5	4	25.2917	0.0651674	30.7521	0.774295	0.0684627	0.000533971	132.312	14.7236	1.00096	4.21926e-15
	CB7770	15	4	18.1982	0.0586176	31.5723	0.800525	0.0454376	0.000439041	132.38	14.7434	1.00096	2.76037e-15
	CB7771	16.5	4	16.5599	0.0509806	32.5368	0.823369	0.0402019	0.000372197	132.41	14.7523	1.00096	2.82276e-15
	CB7773	18		14.5002	0.0773621	30.8928	0.798137	0.0353794	0.000783723	132.466	14.7685	1.00096	8.85582e-16
	CB7774	19.5		14.2916	0.143131	29.0687	0.808312	0.0354923	0.00205059	132.497	14.7774	1.00096	3.00983e-16
	CB7776	21		18.7695	0.183297	28.6043	0.781398	0.0539146	0.00185601	132.551	14.7934	1.00096	4.37547e-16
	CB7777	24		16.9579	0.123035	27.5181	0.732868	0.0483931	0.00140848	132.582	14.8024	1.00096	5.48058e-16

## Sheet: Procedure Blanks
	Procedure Blanks		36Ar [V]	1s	37Ar [V]	1s	38Ar [V]	1s	39Ar [V]	1s	40Ar [V]	1s
	CB7743	3	0.000136096	4.95381e-06	3.93013e-05	3.70993e-05	6.04842e-05	1.46741e-05	3.92461e-05	2.34487e-05	0.00621695	6.83682e-05
	CB7744	4.5	0.000134613	4.95381e-06	4.91691e-05	3.70993e-05	5.62451e-05	1.46741e-05	3.89294e-05	2.34487e-05	0.00637824	6.83682e-05
	CB7746	6	0.000131917	4.95381e-06	6.71106e-05	3.70993e-05	4.85377e-05	1.46741e-05	3.83536e-05	2.34487e-05	0.00667148	6.83682e-05
	CB7747	7.5	0.000130435	4.95381e-06	7.69784e-05	3.70993e-05	4.42986e-05	1.46741e-05	3.80369e-05	2.34487e-05	0.00683277	6.83682e-05
	CB7764	9	0.000137005	4.75232e-06	3.35128e-05	1.25874e-05	7.11732e-05	1.82157e-05	2.53763e-05	2.14199e-05	0.00618162	9.14821e-05
	CB7765	10.5	0.000140382	4.75232e-06	3.5468e-05	1.25874e-05	6.93301e-05	1.82157e-05	3.39839e-05	2.14199e-05	0.00620004	9.14821e-05
	CB7767	12	0.000139805	4.75232e-06	3.93796e-05	1.25874e-05	6.59789e-05	1.82157e-05	2.75149e-05	2.14199e-05	0.0062215	9.14821e-05
	CB7768	13.5	0.000137739	4.75232e-06	4.07666e-05	1.25874e-05	6.41357e-05	1.82157e-05	1.88452e-05	2.14199e-05	0.00622667	9.14821e-05
	CB7770	15	0.000133197	4.75232e-06	4.00291e-05	1.25874e-05	6.00305e-05	1.82157e-05	3.01158e-06	2.14199e-05	0.00622129	9.14821e-05
	CB7771	16.5	0.000132125	4.75232e-06	3.77854e-05	1.25874e-05	5.81873e-05	1.82157e-05	9.44168e-07	2.14199e-05	0.00621128	9.14821e-05
	CB7773	18	0.000132048	4.75232e-06	3.12707e-05	1.25874e-05	5.48361e-05	1.82157e-05	6.61053e-06	2.14199e-05	0.00618104	9.14821e-05
	CB7774	19.5	0.000132573	4.75232e-06	2.70021e-05	1.25874e-05	5.29929e-05	1.82157e-05	1.33481e-05	2.14199e-05	0.00615778	9.14821e-05
	CB7776	21	0.000132329	4.75232e-06	2.03308e-05	1.25874e-05	4.96836e-05	1.82157e-05	2.42263e-05	2.14199e-05	0.00610422	9.14821e-05
	CB7777	24	0.000129976	4.75232e-06	1.85519e-05	1.25874e-05	4.78404e-05	1.82157e-05	2.41206e-05	2.14199e-05	0.00606782	9.14821e-05

## Sheet: Intercept Values
	Intercept Values		36Ar [V]	1s	r2			37Ar [V]	1s	r2			38Ar [V]	1s	r2			39Ar [V]	1s	r2			40Ar [V]	1s	r2
	CB7743	3	0.00129863	8.53268e-06	0.448777	EXP	119 of 128	0.00137544	2.05227e-05	0.530573	EXP	16 of 16	0.000340105	2.14985e-05	0.0989267	EXP	8 of 8	0.00266204	2.03578e-05	0.893672	EXP	40 of 40	0.353562	0.000274042	0.994271	EXP	40 of 40
	CB7744	4.5	0.00297227	1.27948e-05	0.70887	PAR	103 of 128	0.00720206	3.53532e-05	0.946893	EXP	16 of 16	0.000945286	2.873e-05	0.51185	EXP	8 of 8	0.00592393	3.23943e-05	0.908473	EXP	40 of 40	0.845551	0.00043528	0.997878	EXP	40 of 40
	CB7746	6	0.00157451	9.76887e-06	0.490479	EXP	117 of 128	0.017113	6.35573e-05	0.970271	EXP	16 of 16	0.000948402	2.04899e-05	0.735865	EXP	8 of 8	0.00873045	3.2556e-05	0.179407	EXP	40 of 40	0.461356	0.000250479	0.997291	EXP	40 of 40
	CB7747	7.5	0.00125773	8.58174e-06	0.273808	PAR	101 of 128	0.0201332	6.90906e-05	0.974583	EXP	16 of 16	0.000972239	2.71744e-05	0.667724	LIN	8 of 8	0.00949058	4.53033e-05	0.00417961	PAR	40 of 40	0.375045	0.000355194	0.988498	LIN	20 of 40
	CB7764	9	0.00150395	9.58883e-06	0.493853	PAR	113 of 128	0.0373396	0.000116503	0.978227	EXP	16 of 16	0.00140895	4.71911e-05	0.327922	EXP	8 of 8	0.0169025	5.22889e-05	0.778947	EXP	40 of 40	0.473806	0.000303891	0.996424	EXP	40 of 40
	CB7765	10.5	0.00143456	9.71373e-06	0.473197	PAR	90 of 128	0.035994	0.000113012	0.979383	EXP	16 of 16	0.00138837	6.08958e-05	0.354283	EXP	8 of 8	0.0164082	5.30033e-05	0.801992	PAR	35 of 40	0.452682	0.000265544	0.996927	EXP	40 of 40
	CB7767	12	0.00184928	9.98011e-06	0.497505	EXP	121 of 128	0.047232	0.000153222	0.977225	EXP	16 of 16	0.00178063	3.97388e-05	0.596409	LIN	8 of 8	0.0216326	6.47987e-05	0.793339	PAR	40 of 40	0.594588	0.000401429	0.996044	EXP	40 of 40
	CB7768	13.5	0.0021614	1.12473e-05	0.596703	LIN	124 of 128	0.0611022	0.000111297	0.993367	EXP	16 of 16	0.00219598	4.55844e-05	0.617177	EXP	8 of 8	0.0285801	6.12182e-05	0.916303	EXP	40 of 40	0.721113	0.000364936	0.997858	EXP	40 of 40
	CB7770	15	0.00135437	8.65412e-06	0.457295	EXP	117 of 128	0.0569639	0.000161474	0.98449	EXP	16 of 16	0.00191084	4.40344e-05	0.715311	EXP	8 of 8	0.0259721	7.36732e-05	0.890458	EXP	40 of 40	0.473922	0.000296868	0.996565	EXP	40 of 40
	CB7771	16.5	0.00134632	7.97333e-06	0.582544	LIN	116 of 128	0.0659215	0.000161316	0.98836	EXP	16 of 16	0.00219103	2.11635e-05	0.9411	LIN	8 of 8	0.0291842	7.97296e-05	0.904721	EXP	40 of 40	0.484482	0.000230738	0.997912	EXP	40 of 40
	CB7773	18	0.000514899	6.53631e-06	0.105636	LIN	106 of 128	0.0224196	8.50323e-05	0.968963	EXP	16 of 16	0.000705999	3.86435e-05	0.0765277	EXP	8 of 8	0.0104627	4.8687e-05	0.562025	EXP	40 of 40	0.156229	0.000150773	0.986612	EXP	40 of 40
	CB7774	19.5	0.000265014	5.83402e-06	0.00360698	PAR	104 of 128	0.007287	5.25045e-05	0.845946	EXP	16 of 16	0.000255189	1.49068e-05	0.00107942	EXP	8 of 8	0.00361897	2.68573e-05	0.130927	EXP	40 of 40	0.0571546	0.000115195	0.538171	EXP	40 of 40
	CB7776	21	0.000355021	5.54628e-06	0.0405124	EXP	117 of 128	0.00791953	4.02282e-05	0.954097	EXP	16 of 16	0.000264316	2.01505e-05	0.126308	EXP	8 of 8	0.00401531	3.12516e-05	0.0646083	EXP	40 of 40	0.0802397	0.000117751	0.925311	EXP	40 of 40
	CB7777	24	0.000407093	6.11155e-06	0.0468424	EXP	120 of 128	0.0105476	6.00793e-05	0.920006	EXP	16 of 16	0.000314009	3.21053e-05	0.00594174	EXP	8 of 8	0.00555725	3.14774e-05	0.220531	EXP	40 of 40	0.0989275	0.000163848	0.942231	EXP	40 of 40

## Sheet: Sample Parameters
	Sample Parameters		Sample	Material	Location	Analyst	Temp	Standard	%1s	J	%1s	MDF	%1s	Volume Ratio	Sensitivity	Day	Month	Year	Hour	Min	Resist	Irradiation	Project	Experiment	Nmb	Standard Name
								(in Ma)							(mol/volt)
	CB7743	3	NI-010813-7	gmass	H3	Jicha, Brian	3	28.201	0.01	0.010347	0.27	1.01145	0.11	1	5.902e-15	14	JUL	2014	9	31	1	UW115	UW115E	UW115E3	1	FC
	CB7744	4.5	NI-010813-7	gmass	H3	Jicha, Brian	4.5	28.201	0.01	0.010347	0.27	1.01145	0.11	1	5.902e-15	14	JUL	2014	10	15	1	UW115	UW115E	UW115E3	1	FC
	CB7746	6	NI-010813-7	gmass	H3	Jicha, Brian	6	28.201	0.01	0.010347	0.27	1.01145	0.11	1	5.902e-15	14	JUL	2014	11	35	1	UW115	UW115E	UW115E3	1	FC
	CB7747	7.5	NI-010813-7	gmass	H3	Jicha, Brian	7.5	28.201	0.01	0.010347	0.27	1.01145	0.11	1	5.902e-15	14	JUL	2014	12	19	1	UW115	UW115E	UW115E3	1	FC
	CB7764	9	NI-010813-7	gmass	H3	Jicha, Brian	9	28.201	0.01	0.010347	0.27	1.01145	0.11	1	5.902e-15	15	JUL	2014	0	16	1	UW115	UW115E	UW115E3	1	FC
	CB7765	10.5	NI-010813-7	gmass	H3	Jicha, Brian	10.5	28.201	0.01	0.010347	0.27	1.01145	0.11	1	5.902e-15	15	JUL	2014	1	0	1	UW115	UW115E	UW115E3	1	FC
	CB7767	12	NI-010813-7	gmass	H3	Jicha, Brian	12	28.201	0.01	0.010347	0.27	1.01145	0.11	1	5.902e-15	15	JUL	2014	2	20	1	UW115	UW115E	UW115E3	1	FC
	CB7768	13.5	NI-010813-7	gmass	H3	Jicha, Brian	13.5	28.201	0.01	0.010347	0.27	1.01145	0.11	1	5.902e-15	15	JUL	2014	3	4	1	UW115	UW115E	UW115E3	1	FC
	CB7770	15	NI-010813-7	gmass	H3	Jicha, Brian	15	28.201	0.01	0.010347	0.27	1.01145	0.11	1	5.902e-15	15	JUL	2014	4	42	1	UW115	UW115E	UW115E3	1	FC
	CB7771	16.5	NI-010813-7	gmass	H3	Jicha, Brian	16.5	28.201	0.01	0.010347	0.27	1.01145	0.11	1	5.902e-15	15	JUL	2014	5	26	1	UW115	UW115E	UW115E3	1	FC
	CB7773	18	NI-010813-7	gmass	H3	Jicha, Brian	18	28.201	0.01	0.010347	0.27	1.01145	0.11	1	5.902e-15	15	JUL	2014	6	46	1	UW115	UW115E	UW115E3	1	FC
	CB7774	19.5	NI-010813-7	gmass	H3	Jicha, Brian	19.5	28.201	0.01	0.010347	0.27	1.01145	0.11	1	5.902e-15	15	JUL	2014	7	30	1	UW115	UW115E	UW115E3	1	FC
	CB7776	21	NI-010813-7	gmass	H3	Jicha, Brian	21	28.201	0.01	0.010347	0.27	1.01145	0.11	1	5.902e-15	15	JUL	2014	8	49	1	UW115	UW115E	UW115E3	1	FC
	CB7777	24	NI-010813-7	gmass	H3	Jicha, Brian	24	28.201	0.01	0.010347	0.27	1.01145	0.11	1	5.902e-15	15	JUL	2014	9	33	1	UW115	UW115E	UW115E3	1	FC

[truncated: 1 more sheets: Irradiation Constants]
