# Supplementary material for: Record of massive upwellings from the Pacific large low shear velocity province
Source: Nat Commun. 2016 Nov 8;7:13309. doi: 10.1038/ncomms13309 (PMC5105175; doi:10.1038/ncomms13309)
Supplement: Supplementary Data 4 — Detailed step-heating experiments and 40Ar/39Ar spectra 3 [file ncomms13309-s5.xls]

## Sheet: Hidden Data
Double Line Plot Age Plateau			Double Line Plot K/Ca Plateau			X-Y Plot Normal Isochron		X-Y Plot Inverse Isochron		Error Ellipses Normal Isochron		Error Ellipses Inverse Isochron
Ar39k%	Line 1	Line 2	Ar39k%	Line 1	Line 2	X-axis	Y-axis	X-axis	Y-axis	X-axis	Y-axis	X-axis	Y-axis
0	40.8611	117.77	0	0.151893	0.196661	5.74892	320.184	0.017955	0.0031232			0.0183002	0.00312468
1.78233	40.8611	117.77	1.78233	0.151893	0.196661	5.71262	312.901	0.018257	0.0031959			0.0182886	0.00309133
1.78233	82.0105	31.2287	1.78233	0.209379	0.174642	4.86014	325.836	0.0149159	0.00306903			0.0182542	0.00306016
4.70945	82.0105	31.2287	4.70945	0.209379	0.174642	4.32868	331.892	0.0130424	0.00301303			0.0181995	0.00303327
4.70945	82.8694	145.53	4.70945	0.115028	0.134847	4.4196	334.627	0.0132075	0.0029884			0.0181281	0.00301252
7.09689	82.8694	145.53	7.09689	0.115028	0.134847	4.34667	326.588	0.0133093	0.00306196			0.0180449	0.00299931
7.09689	187.942	116.477	7.09689	0.0667341	0.0577383	5.44763	346.051	0.0157423	0.00288974			0.0179556	0.00299454
9.02994	187.942	116.477	9.02994	0.0667341	0.0577383	5.97707	339.689	0.0175957	0.00294387			0.0178662	0.00299854
9.02994	90.6393	229.239	9.02994	0.0291354	0.034091	5.93749	336.353	0.0176526	0.00297307			0.0177829	0.00301104
9.99603	90.6393	229.239	9.99603	0.0291354	0.034091	5.68701	331.999	0.0171296	0.00301206			0.0177114	0.00303118
9.99603	219.268	41.2829	9.99603	0.0240506	0.0204689	9.22945	362.288	0.0254754	0.00276023			0.0176564	0.00305759
10.7549	219.268	41.2829	10.7549	0.0240506	0.0204689	11.4475	360.999	0.0317107	0.00277009			0.0176218	0.00308847
10.7549	77.6631	256.939	10.7549	0.0152958	0.0182144	15.6666	394.045	0.0397584	0.00253778			0.0176099	0.00312172
11.4032	77.6631	256.939	11.4032	0.0152958	0.0182144	15.8581	394.354	0.040213	0.0025358			0.0176215	0.00315507
11.4032	221.617	47.398	11.4032	0.0164119	0.0140862	12.4647	379.75	0.0328234	0.00263331			0.0176559	0.00318625
12.0858	221.617	47.398	12.0858	0.0164119	0.0140862	9.18486	353.208	0.0260041	0.00283119			0.0177106	0.00321313
12.0858	61.7997	189.186	12.0858	0.0140116	0.0159175	10.7269	360.164	0.0297833	0.00277651			0.017782	0.00323389
13.1846	61.7997	189.186	13.1846	0.0140116	0.0159175	12.1024	371.739	0.032556	0.00269006			0.0178652	0.0032471
13.1846	158.18	76.4622	13.1846	0.0152135	0.0135739	9.67345	363.096	0.0266416	0.0027541			0.0179545	0.00325186
14.7138	158.18	76.4622	14.7138	0.0152135	0.0135739	15.5255	386.434	0.0401763	0.00258777			0.0180438	0.00324786
14.7138	102.316	161.196	14.7138	0.0121756	0.013622	18.891	414.583	0.0455663	0.00241206			0.0181271	0.00323537
16.8496	102.316	161.196	16.8496	0.0121756	0.013622	23.6758	435.643	0.0543468	0.00229546			0.0181987	0.00321523
16.8496	122.516	87.3842	16.8496	0.0123555	0.0111302	23.6117	439.821	0.0536847	0.00227365			0.0182537	0.00318882
20.3411	122.516	87.3842	20.3411	0.0123555	0.0111302	13.4333	374.421	0.0358775	0.00267079			0.0182883	0.00315793
20.3411	103.218	126.895	20.3411	0.0109947	0.0121801							0.0183002	0.00312468
26.6455	103.218	126.895	26.6455	0.0109947	0.0121801
26.6455	122.544	105.564	26.6455	0.0120356	0.0108728							0.0186085	0.0031965
36.9336	122.544	105.564	36.9336	0.0120356	0.0108728							0.0185966	0.0031745
36.9336	106.567	140.135	36.9336	0.0111273	0.0123576							0.0185615	0.00315396
43.5758	106.567	140.135	43.5758	0.0111273	0.0123576							0.0185057	0.00313628
43.5758	134.726	95.1315	43.5758	0.0127846	0.0115332							0.0184329	0.00312266
48.8081	134.726	95.1315	48.8081	0.0127846	0.0115332							0.0183481	0.00311403
48.8081	92.1345	128.68	48.8081	0.0110783	0.0122825							0.0182571	0.00311098
54.7871	92.1345	128.68	54.7871	0.0110783	0.0122825							0.0181661	0.00311372
54.7871	134.984	95.4626	54.7871	0.011909	0.0107353							0.0180813	0.00312206
59.8423	134.984	95.4626	59.8423	0.011909	0.0107353							0.0180085	0.00313543
59.8423	110.141	144.623	59.8423	0.0105921	0.0117515							0.0179526	0.00315292
66.3134	110.141	144.623	66.3134	0.0105921	0.0117515							0.0179174	0.00317334
66.3134	123.529	91.1952	66.3134	0.0118412	0.0106714							0.0179054	0.0031953
71.7181	123.529	91.1952	71.7181	0.0118412	0.0106714							0.0179174	0.0032173
71.7181	102.564	128.029	71.7181	0.0109015	0.0121002							0.0179524	0.00323784
77.384	102.564	128.029	77.384	0.0109015	0.0121002							0.0180083	0.00325553
77.384	117.716	99.2223	77.384	0.0115773	0.0104498							0.0180811	0.00326914
85.4103	117.716	99.2223	85.4103	0.0115773	0.0104498							0.0181658	0.00327777
85.4103	103.797	120.004	85.4103	0.0106748	0.0118294							0.0182568	0.00328082
95.3973	103.797	120.004	95.3973	0.0106748	0.0118294							0.0183478	0.00327808
95.3973	122.491	92.8741	95.3973	0.0118883	0.0107205							0.0184326	0.00326974
100	122.491	92.8741	100	0.0118883	0.0107205							0.0185055	0.00325637
												0.0185614	0.00323888
												0.0185965	0.00321846
												0.0186085	0.0031965
												0.0151594	0.0030699
												0.0151512	0.003047
												0.015127	0.00302561
												0.0150883	0.00300717
												0.0150379	0.00299294
												0.0149792	0.00298391
												0.0149162	0.00298067
												0.0148532	0.00298345
												0.0147944	0.00299207
												0.0147439	0.00300593
												0.0147052	0.00302409
												0.0146807	0.00304531
												0.0146724	0.00306815
												0.0146806	0.00309105
												0.0147048	0.00311245
												0.0147435	0.00313089
												0.0147939	0.00314511
												0.0148526	0.00315415
												0.0149156	0.00315739
												0.0149786	0.0031546
												0.0150374	0.00314599
												0.0150879	0.00313212
												0.0151267	0.00311396
												0.0151511	0.00309274
												0.0151594	0.0030699
												0.0133228	0.00301364
												0.0133133	0.00299037
												0.0132853	0.00296865
												0.0132408	0.00294996
												0.0131828	0.00293556
												0.0131152	0.00292644
												0.0130426	0.00292322
												0.0129701	0.00292612
												0.0129024	0.00293495
												0.0128443	0.00294909
												0.0127997	0.00296759
												0.0127717	0.00298919
												0.0127621	0.00301241
												0.0127716	0.00303568
												0.0127995	0.0030574
												0.0128441	0.0030761
												0.0129021	0.00309049
												0.0129697	0.00309961
												0.0130422	0.00310283
												0.0131148	0.00309993
												0.0131824	0.00309111
												0.0132405	0.00307696
												0.0132851	0.00305846
												0.0133132	0.00303686
												0.0133228	0.00301364
												0.0136222	0.00298927
												0.0136082	0.0029431
												0.0135668	0.00290001
												0.013501	0.00286295
												0.0134152	0.00283444
												0.0133152	0.00281642
												0.0132079	0.00281012
												0.0131006	0.00281597
												0.0130005	0.00283357
												0.0129146	0.00286172
												0.0128486	0.00289851
												0.0128071	0.00294142
												0.0127929	0.00298753
												0.0128069	0.0030337
												0.0128482	0.00307679
												0.012914	0.00311385
												0.0129999	0.00314236
												0.0130998	0.00316038
												0.0132072	0.00316668
												0.0133145	0.00316083
												0.0134145	0.00314323
												0.0135005	0.00311508
												0.0135665	0.00307829
												0.013608	0.00303538
												0.0136222	0.00298927
												0.0138525	0.00306303
												0.0138341	0.00300416
												0.0137799	0.00294923
												0.0136937	0.00290198
												0.0135813	0.00286564
												0.0134503	0.00284267
												0.0133098	0.00283465
												0.0131692	0.00284212
												0.0130381	0.00286457
												0.0129256	0.00290047
												0.0128392	0.00294738
												0.0127848	0.0030021
												0.0127662	0.00306089
												0.0127846	0.00311976
												0.0128387	0.00317469
												0.012925	0.00322194
												0.0130374	0.00325828
												0.0131683	0.00328125
												0.0133089	0.00328927
												0.0134495	0.0032818
												0.0135805	0.00325935
												0.0136931	0.00322345
												0.0137795	0.00317654
												0.0138339	0.00312182
												0.0138525	0.00306303
												0.0165545	0.00289055
												0.0165269	0.00281916
												0.0164458	0.00275257
												0.0163168	0.00269534
												0.0161486	0.00265135
												0.0159527	0.00262361
												0.0157425	0.002614
												0.0155323	0.00262319
												0.0153364	0.00265054
												0.0151681	0.00269419
												0.015039	0.00275117
												0.0149578	0.0028176
												0.01493	0.00288893
												0.0149576	0.00296033
												0.0150387	0.00302691
												0.0151677	0.00308415
												0.0153359	0.00312814
												0.0155318	0.00315588
												0.015742	0.00316548
												0.0159522	0.0031563
												0.0161481	0.00312895
												0.0163164	0.00308529
												0.0164455	0.00302831
												0.0165267	0.00296189
												0.0165545	0.00289055
												0.0183697	0.00294521
												0.0183434	0.00286885
												0.0182662	0.00279761
												0.0181433	0.00273634
												0.0179831	0.00268921
												0.0177965	0.00265944
												0.0175962	0.00264904
												0.0173958	0.00265874
												0.0172091	0.00268787
												0.0170487	0.00273445
												0.0169256	0.00279529
												0.0168482	0.00286627
												0.0168217	0.00294253
												0.0168479	0.00301888
												0.0169251	0.00309012
												0.017048	0.00315139
												0.0172082	0.00319852
												0.0173949	0.0032283
												0.0175952	0.00323869
												0.0177955	0.00322899
												0.0179822	0.00319986
												0.0181426	0.00315328
												0.0182657	0.00309244
												0.0183432	0.00302147
												0.0183697	0.00294521
												0.0181041	0.00297446
												0.0180889	0.00291868
												0.0180439	0.00286662
												0.0179723	0.00282181
												0.0178789	0.00278731
												0.0177701	0.00276546
												0.0176532	0.00275777
												0.0175363	0.00276474
												0.0174274	0.00278592
												0.0173337	0.00281984
												0.0172618	0.00286421
												0.0172166	0.002916
												0.017201	0.00297168
												0.0172162	0.00302745
												0.0172612	0.00307951
												0.0173328	0.00312433
												0.0174262	0.00315883
												0.017535	0.00318067
												0.0176519	0.00318837
												0.0177688	0.00318139
												0.0178778	0.00316022
												0.0179714	0.00312629
												0.0180433	0.00308192
												0.0180885	0.00303013
												0.0181041	0.00297446
												0.0175656	0.0030129
												0.0175508	0.00297845
												0.0175073	0.0029463
												0.0174381	0.00291862
												0.0173478	0.00289731
												0.0172427	0.00288382
												0.0171299	0.00287908
												0.017017	0.00288339
												0.0169118	0.00289647
												0.0168215	0.00291743
												0.0167522	0.00294484
												0.0167086	0.00297683
												0.0166936	0.00301122
												0.0167084	0.00304566
												0.0167519	0.00307782
												0.0168211	0.00310549
												0.0169114	0.0031268
												0.0170165	0.00314029
												0.0171293	0.00314504
												0.0172422	0.00314073
												0.0173474	0.00312764
												0.0174377	0.00310669
												0.017507	0.00307928
												0.0175506	0.00304729
												0.0175656	0.0030129
												0.0260298	0.00276097
												0.0260109	0.00272381
												0.0259556	0.00268914
												0.0258675	0.00265931
												0.0257528	0.00263636
												0.0256191	0.00262185
												0.0254756	0.00261677
												0.0253322	0.00262147
												0.0251985	0.00263562
												0.0250836	0.00265827
												0.0249955	0.00268787
												0.0249401	0.00272239
												0.0249211	0.0027595
												0.02494	0.00279666
												0.0249953	0.00283133
												0.0250834	0.00286116
												0.0251981	0.00288411
												0.0253318	0.00289862
												0.0254753	0.0029037
												0.0256187	0.002899
												0.0257524	0.00288484
												0.0258673	0.0028622
												0.0259554	0.0028326
												0.0260108	0.00279807
												0.0260298	0.00276097
												0.0321187	0.00277106
												0.0321048	0.00274386
												0.0320641	0.00271845
												0.0319993	0.00269656
												0.0319149	0.00267968
												0.0318165	0.00266896
												0.0317109	0.00266513
												0.0316053	0.00266846
												0.0315069	0.00267871
												0.0314223	0.00269519
												0.0313574	0.00271678
												0.0313166	0.00274199
												0.0313027	0.00276913
												0.0313165	0.00279632
												0.0313572	0.00282173
												0.031422	0.00284363
												0.0315064	0.00286051
												0.0316048	0.00287122
												0.0317104	0.00287505
												0.031816	0.00287172
												0.0319144	0.00286147
												0.031999	0.00284499
												0.0320639	0.00282341
												0.0321047	0.00279819
												0.0321187	0.00277106
												0.0402109	0.0025388
												0.0401955	0.00251578
												0.0401503	0.00249426
												0.0400785	0.0024757
												0.0399848	0.00246138
												0.0398757	0.00245226
												0.0397586	0.00244898
												0.0396415	0.00245174
												0.0395324	0.00246036
												0.0394386	0.00247427
												0.0393667	0.0024925
												0.0393214	0.00251381
												0.039306	0.00253676
												0.0393213	0.00255978
												0.0393665	0.0025813
												0.0394383	0.00259986
												0.039532	0.00261418
												0.0396411	0.00262329
												0.0397582	0.00262658
												0.0398753	0.00262382
												0.0399845	0.00261519
												0.0400782	0.00260129
												0.0401501	0.00258306
												0.0401954	0.00256175
												0.0402109	0.0025388
												0.0405972	0.00253641
												0.0405842	0.00251983
												0.0405458	0.00250434
												0.0404847	0.00249099
												0.0404052	0.0024807
												0.0403125	0.00247416
												0.0402131	0.00247182
												0.0401136	0.00247384
												0.0400209	0.00248008
												0.0399413	0.00249012
												0.0398802	0.00250327
												0.0398418	0.00251864
												0.0398287	0.00253518
												0.0398418	0.00255176
												0.0398801	0.00256725
												0.0399412	0.0025806
												0.0400207	0.00259089
												0.0401134	0.00259743
												0.0402129	0.00259977
												0.0403123	0.00259775
												0.040405	0.00259151
												0.0404846	0.00258147
												0.0405457	0.00256832
												0.0405841	0.00255295
												0.0405972	0.00253641
												0.0332031	0.00263473
												0.0331903	0.00260757
												0.0331525	0.00258215
												0.0330922	0.00256022
												0.0330136	0.00254328
												0.0329221	0.00253247
												0.0328238	0.00252853
												0.0327255	0.00253173
												0.0326339	0.00254186
												0.0325552	0.00255821
												0.0324947	0.00257969
												0.0324567	0.00260482
												0.0324437	0.00263189
												0.0324565	0.00265906
												0.0324943	0.00268447
												0.0325546	0.0027064
												0.0326332	0.00272335
												0.0327247	0.00273416
												0.032823	0.0027381
												0.0329213	0.00273489
												0.0330129	0.00272477
												0.0330916	0.00270841
												0.0331521	0.00268694
												0.0331901	0.00266181
												0.0332031	0.00263473
												0.0262816	0.00283357
												0.0262723	0.00280826
												0.0262448	0.00278452
												0.0262009	0.00276395
												0.0261436	0.00274797
												0.0260767	0.00273767
												0.026005	0.00273373
												0.0259331	0.00273644
												0.0258661	0.0027456
												0.0258085	0.0027606
												0.0257643	0.00278041
												0.0257363	0.00280368
												0.0257267	0.00282882
												0.0257359	0.00285413
												0.0257634	0.00287787
												0.0258073	0.00289843
												0.0258647	0.00291441
												0.0259315	0.00292472
												0.0260033	0.00292866
												0.0260751	0.00292595
												0.0261421	0.00291678
												0.0261997	0.00290179
												0.026244	0.00288198
												0.0262719	0.00285871
												0.0262816	0.00283357
												0.0301009	0.00277849
												0.0300902	0.0027518
												0.0300587	0.00272679
												0.0300083	0.00270518
												0.0299426	0.00268842
												0.0298661	0.00267767
												0.0297839	0.00267365
												0.0297017	0.00267665
												0.029625	0.00268644
												0.0295591	0.00270238
												0.0295085	0.00272337
												0.0294766	0.00274798
												0.0294656	0.00277454
												0.0294763	0.00280123
												0.0295079	0.00282623
												0.0295582	0.00284785
												0.0296239	0.0028646
												0.0297004	0.00287536
												0.0297826	0.00287937
												0.0298649	0.00287638
												0.0299415	0.00286658
												0.0300074	0.00285064
												0.030058	0.00282965
												0.0300899	0.00280504
												0.0301009	0.00277849
												0.0329779	0.00269225
												0.0329637	0.0026606
												0.0329217	0.00263097
												0.0328548	0.00260536
												0.0327675	0.00258552
												0.0326658	0.0025728
												0.0325567	0.00256808
												0.0324475	0.00257167
												0.0323457	0.00258333
												0.0322582	0.00260226
												0.032191	0.00262717
												0.0321488	0.00265637
												0.0321342	0.00268786
												0.0321484	0.00271951
												0.0321904	0.00274915
												0.0322573	0.00277476
												0.0323446	0.0027946
												0.0324463	0.00280731
												0.0325554	0.00281203
												0.0326646	0.00280844
												0.0327664	0.00279679
												0.0328539	0.00277786
												0.032921	0.00275294
												0.0329633	0.00272374
												0.0329779	0.00269225
												0.0269188	0.0027551
												0.0269095	0.00273243
												0.0268819	0.00271123
												0.0268379	0.00269296
												0.0267805	0.00267885
												0.0267137	0.00266987
												0.0266419	0.00266663
												0.0265702	0.00266936
												0.0265033	0.00267785
												0.0264458	0.00269154
												0.0264017	0.0027095
												0.0263739	0.00273049
												0.0263644	0.00275309
												0.0263737	0.00277576
												0.0264014	0.00279696
												0.0264453	0.00281523
												0.0265027	0.00282934
												0.0265695	0.00283832
												0.0266413	0.00284156
												0.0267131	0.00283884
												0.0267799	0.00283034
												0.0268374	0.00281665
												0.0268815	0.00279869
												0.0269093	0.0027777
												0.0269188	0.0027551
												0.0406908	0.00258951
												0.0406734	0.00255772
												0.0406221	0.00252798
												0.0405404	0.00250232
												0.0404339	0.00248248
												0.0403099	0.00246981
												0.0401767	0.00246518
												0.0400435	0.00246891
												0.0399194	0.00248074
												0.0398128	0.00249986
												0.0397309	0.00252497
												0.0396794	0.00255436
												0.0396618	0.00258603
												0.0396792	0.00261781
												0.0397305	0.00264755
												0.0398122	0.00267322
												0.0399187	0.00269306
												0.0400427	0.00270572
												0.0401759	0.00271035
												0.0403091	0.00270662
												0.0404332	0.0026948
												0.0405398	0.00267568
												0.0406217	0.00265057
												0.0406732	0.00262118
												0.0406908	0.00258951
												0.0461963	0.00241295
												0.0461749	0.00238457
												0.046112	0.00235807
												0.0460119	0.00233524
												0.0458814	0.00231765
												0.0457295	0.00230649
												0.0455665	0.00230253
												0.0454034	0.00230603
												0.0452515	0.00231676
												0.045121	0.00233398
												0.0450209	0.00235652
												0.0449579	0.00238285
												0.0449364	0.00241117
												0.0449578	0.00243955
												0.0450207	0.00246605
												0.0451208	0.00248888
												0.0452512	0.00250647
												0.0454031	0.00251763
												0.0455662	0.00252159
												0.0457292	0.00251809
												0.0458812	0.00250736
												0.0460117	0.00249014
												0.0461118	0.0024676
												0.0461748	0.00244127
												0.0461963	0.00241295
												0.0548216	0.00229647
												0.0548054	0.00227192
												0.0547581	0.00224899
												0.0546826	0.00222922
												0.0545843	0.00221396
												0.0544699	0.00220426
												0.054347	0.00220077
												0.0542241	0.00220374
												0.0541096	0.00221296
												0.0540112	0.00222779
												0.0539357	0.00224724
												0.0538882	0.00226998
												0.053872	0.00229445
												0.0538881	0.00231899
												0.0539355	0.00234193
												0.0540109	0.0023617
												0.0541092	0.00237696
												0.0542237	0.00238666
												0.0543466	0.00239015
												0.0544695	0.00238718
												0.054584	0.00237796
												0.0546824	0.00236312
												0.0547579	0.00234367
												0.0548053	0.00232094
												0.0548216	0.00229647
												0.0541051	0.00227454
												0.0540908	0.00225329
												0.0540489	0.00223343
												0.0539821	0.00221631
												0.0538951	0.00220309
												0.0537937	0.00219469
												0.0536849	0.00219167
												0.0535761	0.00219423
												0.0534747	0.00220221
												0.0533876	0.00221505
												0.0533208	0.00223189
												0.0532787	0.00225158
												0.0532644	0.00227277
												0.0532786	0.00229401
												0.0533206	0.00231388
												0.0533874	0.002331
												0.0534744	0.00234421
												0.0535758	0.00235261
												0.0536846	0.00235563
												0.0537934	0.00235307
												0.0538948	0.00234509
												0.0539819	0.00233225
												0.0540487	0.00231541
												0.0540907	0.00229572
												0.0541051	0.00227454
												0.036246	0.00267195
												0.0362335	0.00264597
												0.0361968	0.00262167
												0.0361383	0.00260073
												0.036062	0.00258455
												0.0359732	0.00257426
												0.0358778	0.00257054
												0.0357824	0.00257365
												0.0356935	0.00258339
												0.0356171	0.00259908
												0.0355584	0.00261966
												0.0355216	0.00264372
												0.0355089	0.00266963
												0.0355214	0.00269561
												0.0355581	0.00271991
												0.0356166	0.00274085
												0.0356929	0.00275703
												0.0357818	0.00276732
												0.0358771	0.00277104
												0.0359725	0.00276792
												0.0360615	0.00275819
												0.0361378	0.0027425
												0.0361965	0.00272192
												0.0362334	0.00269786
												0.036246	0.00267195

## Sheet: Incremental Heating Summary
	Incremental Heating			36Ar(a) [V]	37Ar(ca) [V]	38Ar(cl) [V]	39Ar(k) [V]	40Ar(r) [V]	Age	± 2s	40Ar(r)	39Ar(k)	K/Ca	± 2s
									(Ma)		(%)	(%)
	CB7715	2.5		0.000393393	0.00558008	4.31044e-06	0.00226158	0.00971053	79.3156	38.4545	7.70926	1.78233	0.174277	0.022384
	CB7716	3		0.000650175	0.00831782	4.06067e-05	0.0037142	0.0113135	56.6196	25.3909	5.56103	2.92712	0.19201	0.0173687
	CB7718	3.5		0.000623316	0.0104264	0	0.0030294	0.018909	114.2	31.3303	9.31018	2.38744	0.124937	0.00990949
	CB7719	4		0.000566643	0.0169469	9.98671e-06	0.00245282	0.0206214	152.21	35.7322	10.965	1.93304	0.0622362	0.00449787
	CB7721	4.5	4	0.000277371	0.0166742	2.3273e-06	0.00122587	0.0108527	159.939	69.2999	11.6927	0.966094	0.0316132	0.00247782
	CB7722	5	4	0.000221519	0.0186001	7.29894e-06	0.000962868	0.00688661	130.276	88.9928	9.51901	0.758827	0.0222598	0.00179085
	CB7724	5.5	4	0.000151021	0.0211138	6.23095e-05	0.000822706	0.00763433	167.301	89.6381	14.6079	0.648366	0.0167551	0.00145933
	CB7725	6	4	0.000144911	0.0244239	6.9818e-05	0.000866142	0.00640353	134.508	87.1097	13.0086	0.682597	0.015249	0.00116284
	CB7727	6.5	4	0.000234808	0.0400608	1.57204e-05	0.00139417	0.00959262	125.493	63.6933	12.1458	1.09873	0.0149646	0.000952956
	CB7728	7.2	4	0.000341218	0.0579713	6.05289e-05	0.00194051	0.0124541	117.321	40.8587	10.9936	1.5293	0.0143937	0.000819801
	CB7730	8	4	0.000293631	0.0903434	5.57887e-05	0.00271005	0.0196111	131.756	29.4395	18.4348	2.13577	0.0128988	0.000723202
	CB7731	9.5	4	0.000387017	0.162232	9.50884e-05	0.00443038	0.0253491	104.95	17.566	18.1435	3.49153	0.0117429	0.000612656
	CB7733	11.5	4	0.000510608	0.296855	0.000225933	0.0079995	0.050318	115.056	11.8387	25.0081	6.30433	0.0115874	0.000592685
	CB7734	15	4	0.00082321	0.490081	0.000306924	0.0130546	0.0813773	114.054	8.48987	25.0667	10.2882	0.0114542	0.000581412
	CB7737	17.5	4	0.000676159	0.308631	0.000218982	0.00842811	0.0569663	123.351	16.784	22.1852	6.64211	0.0117425	0.000615147
	CB7738	20	4	0.000722852	0.234799	0.000235653	0.00663929	0.0417143	114.929	19.7973	16.338	5.23236	0.0121589	0.000625719
	CB7740	23	4	0.000707263	0.279296	0.000165254	0.00758671	0.0457345	110.407	18.2728	17.9538	5.97901	0.0116804	0.000602092
	CB7741	26	4	0.000530017	0.243612	0.000184348	0.00641446	0.0404082	115.223	19.7605	20.5085	5.05517	0.0113222	0.000586831
	CB7749	30	4	0.00084883	0.316044	0.000235956	0.00821111	0.0573772	127.382	17.2411	18.6162	6.47109	0.0111718	0.000579691
	CB7750	35	4	0.000441722	0.261979	0.000143641	0.00685795	0.0401674	107.362	16.167	23.531	5.40468	0.0112563	0.000584914
	CB7761	40	4	0.000380574	0.268802	0.000134287	0.00718944	0.0453201	115.297	12.7325	28.7229	5.66593	0.0115009	0.00059937
	CB7762	45	4	0.000430167	0.397634	0.000265085	0.0101845	0.0602848	108.469	9.24673	32.1682	8.02633	0.0110135	0.000563763
	CB7779	50	4	0.000536701	0.484278	0.000282729	0.0126724	0.0774575	111.9	8.10322	32.8127	9.98701	0.0112521	0.000577267
	CB7780	55	4	0.000434763	0.222155	0.000145241	0.00584029	0.034312	107.682	14.8084	21.0778	4.60267	0.0113044	0.000583908
			S	0.0113279	4.27686	0.00296782	0.126889	0.790776
	Information on Analysis				Results		40(r)/39(k)	± 2s	Age	± 2s	MSWD	39Ar(k)	K/Ca	± 2s
									(Ma)			(%,n)
	Sample = SE050611-11				Age Plateau		6.19855	0.195216	113.432	3.47965	0.68357	90.9701	0.0119898	0.000847235
	Material = gmass							0.0314938		0.0306761	0.839193	20
	Location = H1				Minimal External Error					5.64263	1.64889	2σ Confidence Limit
	Analyst = Jicha, Brian				Analytical Error					3.46397	1	Error Magnification
	Project = UW115E
	Mass Discrimination Law = LIN				Total Fusion Age		6.23202	0.221126	114.026	3.93645		24	0.0127576	0.00017792
	Irradiation = UW115							0.0354823		0.0345225
	J = 0.01031340 ± 0.00001547				Minimal External Error					5.95265
	FC = 28.201 ± 0.003 Ma				Analytical Error					3.92246

## Sheet: Normal Isochron Table
	Normal Isochron			39(k)/36(a)	± 2s	40(a+r)/36(a)	± 2s			r.i.
	CB7715	2.5		5.74892	0.260362	320.184	13.1908			0.90546
	CB7716	3		5.71262	0.18687	312.901	8.31438			0.80839
	CB7718	3.5		4.86014	0.160272	325.836	9.38143			0.868836
	CB7719	4		4.32868	0.158614	331.892	9.89253			0.809855
	CB7721	4.5	4	4.4196	0.297462	334.627	19.9632			0.884529
	CB7722	5	4	4.34667	0.367625	326.588	24.245			0.875889
	CB7724	5.5	4	5.44763	0.590298	346.051	33.0204			0.879362
	CB7725	6	4	5.97707	0.652859	339.689	34.0196			0.915323
	CB7727	6.5	4	5.93749	0.455304	336.353	24.3581			0.942724
	CB7728	7.2	4	5.68701	0.289095	331.999	14.6581			0.865648
	CB7730	8	4	9.22945	0.519164	362.288	18.8302			0.922158
	CB7731	9.5	4	11.4475	0.456885	360.999	13.6788			0.946616
	CB7733	11.5	4	15.6666	0.574647	394.045	13.7897			0.950661
	CB7734	15	4	15.8581	0.426514	394.354	9.94976			0.934762
	CB7737	17.5	4	12.4647	0.514835	379.75	15.1123			0.959976
	CB7738	20	4	9.18486	0.32911	353.208	12.1626			0.954659
	CB7740	23	4	10.7269	0.411708	360.164	13.3453			0.96063
	CB7741	26	4	12.1024	0.568325	371.739	16.8586			0.961192
	CB7749	30	4	9.67345	0.322298	363.096	11.5314			0.949979
	CB7750	35	4	15.5255	0.759343	386.434	18.3072			0.965114
	CB7761	40	4	18.891	0.894754	414.583	18.8266			0.956456
	CB7762	45	4	23.6758	0.996265	435.643	17.9711			0.978214
	CB7779	50	4	23.6117	0.86941	439.821	15.8601			0.97713
	CB7780	55	4	13.4333	0.521368	374.421	14.0551			0.964341
	Results			40(a)/36(a)	± 2s	40(r)/39(k)	± 2s	Age	± 2s	MSWD
								(Ma)
	Normal Isochron			303.363	7.8369	5.67539	0.550314	104.125	9.81939	0.470213
					0.0258334		0.0969648		0.0943037	0.970902
	Minimal External Error								10.6323
	Analytical Error								9.81469
	Statistics			2σ Confidence Limit	1.66667		Convergence	4.04896e-08
				Error Magnification	1		Number of Iterations	13
				Number of Data Points	20		Calculated Line	Weighted York-2

## Sheet: Inverse Isochron Table
	Inverse Isochron			39(k)/40(a+r)	± 2s	36(a)/40(a+r)	± 2s			r.i.
	CB7715	2.5		0.017955	0.00034515	0.0031232	0.000128669			0.00990395
	CB7716	3		0.018257	0.000351558	0.0031959	8.49213e-05			0.00665405
	CB7718	3.5		0.0149159	0.000243538	0.00306903	8.8363e-05			0.00860149
	CB7719	4		0.0130424	0.00028036	0.00301303	8.98077e-05			0.00611283
	CB7721	4.5	4	0.0132075	0.000414678	0.0029884	0.000178282			0.00397404
	CB7722	5	4	0.0133093	0.000543146	0.00306196	0.000227312			0.00386946
	CB7724	5.5	4	0.0157423	0.00081223	0.00288974	0.000275741			0.00259596
	CB7725	6	4	0.0175957	0.000774007	0.00294387	0.000294826			0.00388545
	CB7727	6.5	4	0.0176526	0.000451547	0.00297307	0.000215304			0.00498401
	CB7728	7.2	4	0.0171296	0.000435961	0.00301206	0.000132985			0.00574515
	CB7730	8	4	0.0254754	0.000554316	0.00276023	0.000143466			0.00476765
	CB7731	9.5	4	0.0317107	0.000408001	0.00277009	0.000104963			0.00860388
	CB7733	11.5	4	0.0397584	0.000452447	0.00253778	8.88101e-05			0.011002
	CB7734	15	4	0.040213	0.000384265	0.0025358	6.39795e-05			0.00936967
	CB7737	17.5	4	0.0328234	0.000379742	0.00263331	0.000104794			0.0125355
	CB7738	20	4	0.0260041	0.000277453	0.00283119	9.74914e-05			0.021331
	CB7740	23	4	0.0297833	0.000317638	0.00277651	0.000102879			0.0171975
	CB7741	26	4	0.032556	0.000421832	0.00269006	0.000121996			0.0164628
	CB7749	30	4	0.0266416	0.000277238	0.0027541	8.74664e-05			0.0103303
	CB7750	35	4	0.0401763	0.000514541	0.00258777	0.000122595			0.0133979
	CB7761	40	4	0.0455663	0.000629949	0.00241206	0.000109533			0.0079034
	CB7762	45	4	0.0543468	0.000474781	0.00229546	9.4692e-05			0.0102051
	CB7779	50	4	0.0536847	0.000420364	0.00227365	8.19886e-05			0.0103842
	CB7780	55	4	0.0358775	0.000368553	0.00267079	0.000100256			0.010751
	Results			40(a)/36(a)	± 2s	40(r)/39(k)	± 2s	Age	± 2s	MSWD
								(Ma)
	Inverse Isochron			303.697	7.83461	5.66285	0.541535	103.902	9.66407	0.470391
					0.0257974		0.0956295		0.0930118	0.970842
	Minimal External Error								10.4857
	Analytical Error								9.65931
	Statistics			2σ Confidence Limit	1.66667		Convergence	1.99837e-07
				Error Magnification	1		Number of Iterations	3
				Number of Data Points	20		Calculated Line	Weighted York-2
				Spreading Factor	0.232968

## Sheet: Relative Abundances
	Relative Abundances			36Ar [V]	%1s	37Ar [V]	%1s	38Ar [V]	%1s	39Ar [V]	%1s	40Ar [V]	%1s	40(r)/39(k)	± 2s	Age	± 2s	40Ar(r)	39Ar(k)	K/Ca	± 2s
																(Ma)		(%)	(%)
	CB7715	2.5		0.000394872	2.04727	0.00558008	6.35118	0.000105734	22.001	0.00226546	0.949202	0.125959	0.140028	4.29369	2.12713	79.3156	38.4545	7.70926	1.78233	0.174277	0.022384
	CB7716	3		0.000652388	1.32081	0.00831782	4.42014	0.00020793	11.6191	0.00371998	0.956858	0.203442	0.0922577	3.046	1.38721	56.6196	25.3909	5.56103	2.92712	0.19201	0.0173687
	CB7718	3.5		0.000626079	1.42963	0.0104264	3.88215	0.000149662	12.0909	0.00303665	0.808162	0.203101	0.100542	6.24183	1.7664	114.2	31.3303	9.31018	2.38744	0.124937	0.00990949
	CB7719	4		0.000571137	1.47507	0.0169469	3.45142	0.000146515	14.1808	0.0024646	1.06497	0.188066	0.0989512	8.40723	2.05685	152.21	35.7322	10.965	1.93304	0.0622362	0.00449787
	CB7721	4.5	4	0.00028179	2.93248	0.0166742	3.59339	6.96267e-05	35.0391	0.00123746	1.54886	0.0928165	0.136415	8.8531	4.00597	159.939	69.2999	11.6927	0.966094	0.0316132	0.00247782
	CB7722	5	4	0.000226449	3.62635	0.0186001	3.47091	6.09548e-05	39.8541	0.000975795	2.00574	0.0723459	0.171192	7.15218	5.06166	130.276	88.9928	9.51901	0.758827	0.0222598	0.00179085
	CB7724	5.5	4	0.00015663	4.59514	0.0211138	3.51307	0.000101067	27.9593	0.00083738	2.52763	0.0522615	0.178748	9.27953	5.20253	167.301	89.6381	14.6079	0.648366	0.0167551	0.00145933
	CB7725	6	4	0.000151398	4.78681	0.0244239	3.12137	0.000108017	21.9494	0.000883116	2.1466	0.0492252	0.206861	7.39316	4.96602	134.508	87.1097	13.0086	0.682597	0.015249	0.00116284
	CB7727	6.5	4	0.000245428	3.4587	0.0400608	2.91983	7.75139e-05	32.279	0.00142201	1.2435	0.0789792	0.151924	6.88051	3.61324	125.493	63.6933	12.1458	1.09873	0.0149646	0.000952956
	CB7728	7.2	4	0.000356594	2.10569	0.0579713	2.55082	0.000149287	14.7099	0.0019808	1.23906	0.113285	0.127039	6.41795	2.30754	117.321	40.8587	10.9936	1.5293	0.0143937	0.000819801
	CB7730	8	4	0.000317584	2.39164	0.0903434	2.58625	0.000145547	22.2048	0.00277284	1.05521	0.106381	0.1161	7.23641	1.67579	131.756	29.4395	18.4348	2.13577	0.0128988	0.000723202
	CB7731	9.5	4	0.000430029	1.68164	0.162232	2.53014	0.000224626	12.2523	0.00454313	0.61533	0.139715	0.102401	5.72166	0.985377	104.95	17.566	18.1435	3.49153	0.0117429	0.000612656
	CB7733	11.5	4	0.000589324	1.47205	0.296855	2.49554	0.000424528	11.6765	0.00820582	0.540631	0.201207	0.104656	6.29014	0.667774	115.056	11.8387	25.0081	6.30433	0.0115874	0.000592685
	CB7734	15	4	0.000953148	1.02697	0.490081	2.49375	0.000629236	5.83491	0.0133952	0.454267	0.324643	0.0751461	6.23363	0.47862	114.054	8.48987	25.0667	10.2882	0.0114542	0.000581412
	CB7737	17.5	4	0.000757994	1.7478	0.308631	2.55748	0.000454115	8.48188	0.00864261	0.547211	0.256776	0.120116	6.75908	0.951023	123.351	16.784	22.1852	6.64211	0.0117425	0.000615147
	CB7738	20	4	0.000785125	1.56586	0.234799	2.52107	0.000456471	7.93466	0.00680248	0.497826	0.255321	0.139972	6.28294	1.11661	114.929	19.7973	16.338	5.23236	0.0121589	0.000625719
	CB7740	23	4	0.000781312	1.65387	0.279296	2.52496	0.000395478	8.11531	0.00778082	0.499187	0.254735	0.130343	6.02824	1.02809	110.407	18.2728	17.9538	5.97901	0.0116804	0.000602092
	CB7741	26	4	0.000594614	1.99584	0.243612	2.51404	0.000366369	7.56702	0.00658377	0.608415	0.197032	0.15551	6.29954	1.11472	115.223	19.7605	20.5085	5.05517	0.0113222	0.000586831
	CB7749	30	4	0.000932633	1.42265	0.316044	2.54341	0.000501066	7.5087	0.00843076	0.493136	0.308211	0.0923833	6.98775	0.979079	127.382	17.2411	18.6162	6.47109	0.0111718	0.000579691
	CB7750	35	4	0.000511178	2.01111	0.261979	2.52205	0.000314791	6.33604	0.00704002	0.603709	0.1707	0.142552	5.85705	0.908095	107.362	16.167	23.531	5.40468	0.0112563	0.000584914
	CB7761	40	4	0.000451836	1.86395	0.268802	2.51487	0.000298087	8.76329	0.00737626	0.661069	0.157784	0.11137	6.3037	0.718288	115.297	12.7325	28.7229	5.66593	0.0115009	0.00059937
	CB7762	45	4	0.000535598	1.57008	0.397634	2.52368	0.000476973	5.97975	0.0104609	0.408082	0.187405	0.0958813	5.91924	0.5197	108.469	9.24673	32.1682	8.02633	0.0110135	0.000563763
	CB7779	50	4	0.000665097	1.35901	0.484278	2.53654	0.000546445	6.11593	0.013009	0.364796	0.23606	0.085611	6.11228	0.456284	111.9	8.10322	32.8127	9.98701	0.0112521	0.000577267
	CB7780	55	4	0.000493666	1.61962	0.222155	2.53312	0.000301989	9.05475	0.00599469	0.484976	0.162788	0.101802	5.87504	0.831928	107.682	14.8084	21.0778	4.60267	0.0113044	0.000583908
			S	0.0124619	0.371533	4.27686	0.683527	0.00671203	2.15455	0.129862	0.133667	4.13824	0.024956
	Information on Analysis and Constants Used in Calculations									Results		40(a)/36(a)	± 2s	40(r)/39(k)	± 2s	Age	± 2s	MSWD	39Ar(k)	K/Ca	± 2s
																(Ma)			(%,n)
	Sample = SE050611-11				Age Equations = Conventional					Age Plateau				6.19855	0.195216	113.432	3.47965	0.68357	90.9701	0.0119898	0.000847235
	Material = gmass				Negative Intensities = Allowed										0.0314938		0.0306761	0.839193	20
	Location = H1				Decay Constant 40K = 5.463 ± 0.107 E-10 1/a					Minimal External Error							5.64263	1.64889	2σ Confidence Limit
	Analyst = Jicha, Brian				Decay Constant 39Ar = 2.940 ± 0.029 E-07 1/h					Analytical Error							3.46397	1	Error Magnification
	Project = UW115E				Decay Constant 37Ar = 8.230 ± 0.082 E-04 1/h
	Mass Discrimination Law = LIN				Decay Constant 36Cl = 2.303 ± 0.046 E-06 1/a					Total Fusion Age				6.23202	0.221126	114.026	3.93645		24	0.0127576	0.00017792
	Irradiation = UW115				Atmospheric Ratio 40/36(a) = 295.50 ± 0.50										0.0354823		0.0345225
	J = 0.01031340 ± 0.00001547				Atmospheric Ratio 38/36(a) = 0.1880 ± 0.0003					Minimal External Error							5.95265
	FC = 28.201 ± 0.003 Ma				Production Ratio 39/37(ca) = 0.000695 ± 0.000009					Analytical Error							3.92246
	IGSN = Undefined				Production Ratio 38/37(ca) = 0.000020 ± 0.000001
	Preferred Age = Undefined				Production Ratio 36/37(ca) = 0.000265 ± 0.000002					Normal Isochron		303.363	7.8369	5.67539	0.550314	104.125	9.81939	0.470213	90.9701
	Classification = Undefined				Production Ratio 40/39(k) = 0.000540 ± 0.000140								0.0258334		0.0969648		0.0943037	0.970902	20
	Experiment Type = Undefined				Production Ratio 38/39(k) = 0.012100 ± 0.000023					Minimal External Error							10.6323	1.66667	2σ Confidence Limit
	Extraction Method = Undefined				Production Ratio 36/38(cl) = 316.00 ± 15.80					Analytical Error							9.81469	1	Error Magnification
	Heating = 60 sec				Scaling Ratio K/Ca = 0.430												13		Number of Iterations
	Isolation = 15.00 min																4.04896e-08		Convergence
	Instrument = MAP215
	Lithology = Undefined									Inverse Isochron		303.697	7.83461	5.66285	0.541535	103.902	9.66407	0.470391	90.9701
	Lat-Lon = Undefined - Undefined												0.0257974		0.0956295		0.0930118	0.970842	20
	Feature = Undefined									Minimal External Error							10.4857	1.66667	2σ Confidence Limit
										Analytical Error							9.65931	1	Error Magnification
																	3		Number of Iterations
																	1.99837e-07		Convergence
																	0.232968		Spreading Factor

## Sheet: Degassing Patterns
	Degassing Patterns			36Ar(a) [V]	%1s	36Ar(c) [V]	%1s	36Ar(ca) [V]	%1s	36Ar(cl) [V]	%1s	37Ar(ca) [V]	%1s	38Ar(a) [V]	%1s	38Ar(c) [V]	%1s	38Ar(k) [V]	%1s	38Ar(ca) [V]	%1s	38Ar(cl) [V]	%1s	39Ar(k) [V]	%1s	39Ar(ca) [V]	%1s	40Ar(r) [V]	%1s	40Ar(a) [V]	%1s	40Ar(c) [V]	%1s	40Ar(k) [V]	%1s
	CB7715	2.5		0.000393393	2.05512	0	0	1.47872e-06	6.40519	9.31273e-10	540.907	0.00558008	6.35118	7.39491e-05	2.06134	0	0	2.73651e-05	0.969691	1.0937e-07	7.54877	4.31044e-06	540.911	0.00226158	0.950895	3.87816e-06	6.48087	0.00971053	24.7522	0.116247	2.06205	0	0	1.22125e-06	25.9374
	CB7716	3		0.000650175	1.32539	0	0	2.20422e-06	4.4974	8.77519e-09	59.6871	0.00831782	4.42014	0.000122219	1.33501	0	0	4.49418e-05	0.977027	1.63029e-07	6.01532	4.06067e-05	59.7254	0.0037142	0.958374	5.78088e-06	4.60454	0.0113135	22.7507	0.192127	1.33612	0	0	2.00567e-06	25.9377
	CB7718	3.5		0.000623316	1.43608	0	0	2.76299e-06	3.96989	0	0	0.0104264	3.88215	0.00011717	1.44496	0	0	3.66558e-05	0.832136	2.04357e-07	5.63183	0	0	0.0030294	0.810155	7.24633e-06	4.09087	0.018909	14.1265	0.18419	1.44599	0	0	1.63588e-06	25.9327
	CB7719	4		0.000566643	1.48703	0	0	4.49094e-06	3.54982	2.15962e-09	208.707	0.0169469	3.45142	0.000106517	1.49562	0	0	2.96791e-05	1.08697	3.3216e-07	5.34403	9.98671e-06	208.718	0.00245282	1.07023	1.17781e-05	3.68462	0.0206214	12.1857	0.167443	1.49661	0	0	1.32452e-06	25.9421
	CB7721	4.5	4	0.000277371	2.97979	0	0	4.41865e-06	3.688	5.03498e-10	1050.51	0.0166742	3.59339	5.21396e-05	2.98408	0	0	1.4833e-05	1.57542	3.26814e-07	5.43681	2.3273e-06	1050.51	0.00122587	1.56392	1.15885e-05	3.81793	0.0108527	22.5706	0.0819631	2.98457	0	0	6.61969e-07	25.9671
	CB7722	5	4	0.000221519	3.70791	0	0	4.92902e-06	3.56877	1.57947e-09	333.54	0.0186001	3.47091	4.16406e-05	3.71136	0	0	1.16507e-05	2.04213	3.64561e-07	5.35664	7.29894e-06	333.547	0.000962868	2.03328	1.2927e-05	3.70288	0.00688661	35.3269	0.0654588	3.71176	0	0	5.19949e-07	25.9996
	CB7724	5.5	4	0.000151021	4.76768	0	0	5.59516e-06	3.60979	1.34894e-08	45.4574	0.0211138	3.51307	2.83886e-05	4.77036	0	0	9.95475e-06	2.58058	4.13831e-07	5.38406	6.23095e-05	45.5077	0.000822706	2.57358	1.46741e-05	3.74243	0.00763433	27.9139	0.0446267	4.77067	0	0	4.44261e-07	26.0475
	CB7725	6	4	0.000144911	5.00319	0	0	6.47234e-06	3.22984	1.51186e-08	34.0861	0.0244239	3.12137	2.72401e-05	5.00575	0	0	1.04803e-05	2.1979	4.78709e-07	5.13706	6.9818e-05	34.1531	0.000866142	2.18967	1.69746e-05	3.37743	0.00640353	33.5138	0.0428212	5.00604	0	0	4.67716e-07	26.0123
	CB7727	6.5	4	0.000234808	3.61773	0	0	1.06161e-05	3.0355	3.40564e-09	159.513	0.0400608	2.91983	4.41388e-05	3.62126	0	0	1.68695e-05	1.28406	7.85192e-07	5.01715	1.57204e-05	159.528	0.00139417	1.26993	2.78423e-05	3.1921	0.00959262	26.2263	0.0693858	3.62167	0	0	7.52853e-07	25.9511
	CB7728	7.2	4	0.000341218	2.20389	0	0	1.53624e-05	2.68246	1.31161e-08	36.4257	0.0579713	2.55082	6.41415e-05	2.20969	0	0	2.34802e-05	1.28036	1.13624e-06	4.81176	6.05289e-05	36.4884	0.00194051	1.26618	4.02901e-05	2.85846	0.0124541	17.9326	0.10083	2.21036	0	0	1.04788e-06	25.9509
	CB7730	8	4	0.000293631	2.5962	0	0	2.3941e-05	2.71618	1.20942e-08	58.0345	0.0903434	2.58625	5.51962e-05	2.60112	0	0	3.27917e-05	1.09829	1.77073e-06	4.83064	5.57887e-05	58.0739	0.00271005	1.08173	6.27887e-05	2.89012	0.0196111	11.5282	0.086768	2.60169	0	0	1.46343e-06	25.9426
	CB7731	9.5	4	0.000387017	1.8918	0	0	4.29914e-05	2.6628	2.06187e-08	29.0655	0.162232	2.53014	7.27506e-05	1.89856	0	0	5.36076e-05	0.662927	3.17974e-06	4.80083	9.50884e-05	29.1442	0.00443038	0.635116	0.000112751	2.84002	0.0253491	8.58748	0.114363	1.89933	0	0	2.3924e-06	25.9278
	CB7733	11.5	4	0.000510608	1.74663	0	0	7.86666e-05	2.62995	4.9012e-08	22.0622	0.296855	2.49554	9.59832e-05	1.75394	0	0	9.6794e-05	0.590679	5.81836e-06	4.78269	0.000225933	22.1657	0.0079995	0.559287	0.000206314	2.80924	0.050318	5.27855	0.150885	1.75478	0	0	4.31973e-06	25.926
	CB7734	15	4	0.00082321	1.25929	0	0	0.000129871	2.62824	6.65979e-08	12.1788	0.490081	2.49375	0.000154745	1.26941	0	0	0.00015796	0.508658	9.60558e-06	4.78175	0.000306924	12.3653	0.0130546	0.47184	0.000340606	2.80764	0.0813773	3.80991	0.243259	1.27058	0	0	7.04947e-06	25.9243
	CB7737	17.5	4	0.000676159	1.98614	0	0	8.17872e-05	2.68879	4.77203e-08	17.7638	0.308631	2.55748	0.000127103	1.99258	0	0	0.00010198	0.5969	6.04917e-06	4.8153	0.000218982	17.8922	0.00842811	0.565853	0.000214499	2.8644	0.0569663	7.01235	0.199805	1.99332	0	0	4.55118e-06	25.9262
	CB7738	20	4	0.000722852	1.71604	0	0	6.22218e-05	2.65419	5.1365e-08	15.5556	0.234799	2.52107	0.00013588	1.72348	0	0	8.03354e-05	0.548733	4.60206e-06	4.79606	0.000235653	15.702	0.00663929	0.514789	0.000163185	2.83194	0.0417143	8.87113	0.213603	1.72434	0	0	3.58522e-06	25.9251
	CB7740	23	4	0.000707263	1.84808	0	0	7.40135e-05	2.65788	3.60356e-08	19.6035	0.279296	2.52496	0.00013295	1.85499	0	0	9.17992e-05	0.550876	5.4742e-06	4.79811	0.000165254	19.7199	0.00758671	0.517073	0.000194111	2.83541	0.0457345	8.51155	0.208996	1.85579	0	0	4.09682e-06	25.9252
	CB7741	26	4	0.000530017	2.2622	0	0	6.45572e-05	2.64751	4.02083e-08	15.2471	0.243612	2.51404	9.96315e-05	2.26785	0	0	7.76149e-05	0.656986	4.7748e-06	4.79237	0.000184348	15.3964	0.00641446	0.628913	0.00016931	2.82569	0.0404082	8.82522	0.15662	2.2685	0	0	3.46381e-06	25.9276
	CB7749	30	4	0.00084883	1.58524	0	0	8.37516e-05	2.67541	5.15563e-08	16.1311	0.316044	2.54341	0.000159561	1.5933	0	0	9.93545e-05	0.546157	6.19446e-06	4.80784	0.000235956	16.2723	0.00821111	0.512042	0.00021965	2.85185	0.0573772	6.98694	0.250829	1.59423	0	0	4.434e-06	25.9251
	CB7750	35	4	0.000441722	2.36445	0	0	6.94245e-05	2.65512	3.13928e-08	14.128	0.261979	2.52205	8.30341e-05	2.36986	0	0	8.29811e-05	0.652557	5.13479e-06	4.79658	0.000143641	14.2891	0.00685795	0.624284	0.000182076	2.83281	0.0401674	7.72697	0.130529	2.37048	0	0	3.70329e-06	25.9275
	CB7761	40	4	0.000380574	2.2678	0	0	7.12326e-05	2.64829	2.94197e-08	19.6184	0.268802	2.51487	7.15396e-05	2.27344	0	0	8.69923e-05	0.708176	5.26852e-06	4.7928	0.000134287	19.7347	0.00718944	0.682212	0.000186818	2.82642	0.0453201	5.65636	0.11246	2.27409	0	0	3.8823e-06	25.929
	CB7762	45	4	0.000430167	2.06036	0	0	0.000105373	2.65666	5.8088e-08	10.9969	0.397634	2.52368	8.0862e-05	2.06657	0	0	0.000123233	0.46659	7.79362e-06	4.79743	0.000265085	11.2031	0.0101845	0.426152	0.000276355	2.83427	0.0602848	4.36918	0.127114	2.06728	0	0	5.49965e-06	25.9235
	CB7779	50	4	0.000536701	1.80098	0	0	0.000128334	2.66888	6.21879e-08	12.039	0.484278	2.53654	0.000100888	1.80808	0	0	0.000153336	0.426675	9.49184e-06	4.80421	0.000282729	12.2276	0.0126724	0.382036	0.000336573	2.84572	0.0774575	3.71292	0.158595	1.8089	0	0	6.84311e-06	25.9228
	CB7780	55	4	0.000434763	1.87414	0	0	5.88711e-05	2.66563	3.19539e-08	18.9843	0.222155	2.53312	8.17259e-05	1.88096	0	0	7.06675e-05	0.538098	4.35424e-06	4.8024	0.000145241	19.1044	0.00584029	0.503437	0.000154398	2.84267	0.034312	7.06226	0.128472	1.88175	0	0	3.15376e-06	25.9249
			S	0.0113279	0.415018	0	0	0.00113337	0.719508	6.47329e-07	4.86609	4.27686	0.683527	0.00212939	0.416526	0	0	0.00153536	0.145746	8.38264e-05	1.29887	0.00296782	4.90936	0.126889	0.137975	0.00297242	0.767564	0.790776	1.76874	3.34739	0.4167	0	0	6.85201e-05	6.40745
			S							0.0124619	0.382885	4.27686	0.683527									0.0067164	2.17366			0.129862	0.135957							4.13824	0.477336

## Sheet: Additional Parameters
	Additional Parameters			40Ar/39Ar	1s	37Ar/39Ar	1s	36Ar/39Ar	1s	Time (days)	37Ar (decay)	39Ar (decay)	40Ar (moles)
	CB7715	2.5		55.5999	0.533467	2.46311	0.158174	0.174301	0.00393331	130.283	14.1451	1.00095	7.43412e-16
	CB7716	3		54.689	0.525723	2.23598	0.101123	0.175374	0.00286032	130.314	14.1539	1.00095	1.20072e-15
	CB7718	3.5		66.8831	0.544691	3.43351	0.136152	0.206174	0.00338589	130.371	14.1698	1.00095	1.1987e-15
	CB7719	4		76.3069	0.816148	6.87614	0.248366	0.231736	0.00421607	130.403	14.1787	1.00095	1.10996e-15
	CB7721	4.5	4	75.0058	1.16623	13.4745	0.527257	0.227717	0.00755198	130.46	14.1947	1.00095	5.47803e-16
	CB7722	5	4	74.1404	1.49247	19.0614	0.764128	0.232066	0.00961701	130.492	14.2037	1.00095	4.26985e-16
	CB7724	5.5	4	62.4107	1.58145	25.2141	1.09124	0.187047	0.00980959	130.548	14.2195	1.00095	3.08447e-16
	CB7725	6	4	55.7403	1.20207	27.6565	1.0477	0.171436	0.00899371	130.58	14.2284	1.00095	2.90527e-16
	CB7727	6.5	4	55.5404	0.695778	28.1719	0.89406	0.172592	0.00634351	130.637	14.2444	1.00095	4.66135e-16
	CB7728	7.2	4	57.1916	0.712354	29.2666	0.829953	0.180025	0.00439836	130.669	14.2534	1.00095	6.68609e-16
	CB7730	8	4	38.3651	0.407275	32.5815	0.910079	0.114534	0.002994	130.726	14.2695	1.00095	6.27858e-16
	CB7731	9.5	4	30.753	0.191835	35.7092	0.929827	0.0946548	0.00169497	130.757	14.2783	1.00095	8.24597e-16
	CB7733	11.5	4	24.5201	0.135024	36.1762	0.923734	0.0718178	0.00112624	130.814	14.2944	1.00095	1.18752e-15
	CB7734	15	4	24.2358	0.111591	36.5863	0.927385	0.0711561	0.000799048	130.846	14.3034	1.00095	1.91604e-15
	CB7737	17.5	4	29.7105	0.16645	35.7104	0.933957	0.0877043	0.00160627	131.409	14.4634	1.00096	1.51549e-15
	CB7738	20	4	37.5335	0.194096	34.5167	0.886994	0.115417	0.00189642	131.44	14.4721	1.00096	1.5069e-15
	CB7740	23	4	32.7388	0.168907	35.8955	0.92389	0.100415	0.00173473	131.495	14.488	1.00096	1.50344e-15
	CB7741	26	4	29.9269	0.187933	37.0019	0.957098	0.0903152	0.00188444	131.525	14.4965	1.00096	1.16288e-15
	CB7749	30	4	36.5579	0.183416	37.487	0.971203	0.110623	0.00166564	131.76	14.5639	1.00096	1.81906e-15
	CB7750	35	4	24.2471	0.150407	37.2129	0.965041	0.0726103	0.00152465	131.79	14.5727	1.00096	1.00747e-15
	CB7761	40	4	21.3907	0.1434	36.4415	0.94759	0.0612554	0.00121145	132.11	14.6649	1.00096	9.31239e-16
	CB7762	45	4	17.9148	0.0750978	38.0114	0.971748	0.0512	0.000830588	132.14	14.6736	1.00096	1.10606e-15
	CB7779	50	4	18.1459	0.0679938	37.2263	0.953976	0.0511259	0.000719402	132.638	14.8186	1.00096	1.39322e-15
	CB7780	55	4	27.1553	0.134567	37.0586	0.955789	0.0823505	0.00139228	132.668	14.8276	1.00096	9.60772e-16

## Sheet: Procedure Blanks
	Procedure Blanks		36Ar [V]	1s	37Ar [V]	1s	38Ar [V]	1s	39Ar [V]	1s	40Ar [V]	1s
	CB7715	2.5	0.000132916	4.6316e-06	1.08671e-05	1.05429e-05	3.64176e-05	8.87223e-06	2.55503e-06	1.10496e-05	0.00568297	3.40654e-05
	CB7716	3	0.000132916	4.6316e-06	1.08671e-05	1.05429e-05	3.64176e-05	8.87223e-06	2.55503e-06	1.10496e-05	0.00568297	3.40654e-05
	CB7718	3.5	0.000141886	5.18637e-06	3.44806e-05	1.21427e-05	6.09843e-05	8.36571e-06	2.69808e-05	1.05736e-05	0.00628062	3.33125e-05
	CB7719	4	0.000141886	5.18637e-06	3.44806e-05	1.21427e-05	6.09843e-05	8.36571e-06	2.69808e-05	1.05736e-05	0.00628062	3.33125e-05
	CB7721	4.5	0.000133601	5.7477e-06	4.94734e-05	1.22606e-05	5.07408e-05	1.62215e-05	5.47469e-05	1.13323e-05	0.00629106	4.45366e-05
	CB7722	5	0.000133601	5.7477e-06	4.94734e-05	1.22606e-05	5.07408e-05	1.62215e-05	5.47469e-05	1.13323e-05	0.00629106	4.45366e-05
	CB7724	5.5	0.000136319	5.14075e-06	3.6435e-05	1.25543e-05	2.97507e-05	1.97133e-05	5.88151e-05	1.15979e-05	0.006421	4.31016e-05
	CB7725	6	0.000136319	5.14075e-06	3.6435e-05	1.25543e-05	2.97507e-05	1.97133e-05	5.88151e-05	1.15979e-05	0.006421	4.31016e-05
	CB7727	6.5	0.000141547	4.57716e-06	5.9587e-05	1.03442e-05	3.16292e-05	1.75237e-05	2.79475e-05	8.58038e-06	0.00625764	4.13089e-05
	CB7728	7.2	0.000141547	4.57716e-06	5.9587e-05	1.03442e-05	3.16292e-05	1.75237e-05	2.79475e-05	8.58038e-06	0.00625764	4.13089e-05
	CB7730	8	0.000138936	4.30599e-06	6.73886e-05	1.67371e-05	7.02712e-05	1.64717e-05	7.3747e-05	1.09755e-05	0.00645151	3.70929e-05
	CB7731	9.5	0.000138936	4.30599e-06	6.73886e-05	1.67371e-05	7.02712e-05	1.64717e-05	7.3747e-05	1.09755e-05	0.00645151	3.70929e-05
	CB7733	11.5	0.000150191	4.73726e-06	8.7647e-05	9.69284e-06	4.84178e-05	2.14372e-05	6.93123e-05	1.20874e-05	0.00756168	4.86917e-05
	CB7734	15	0.000150191	4.73726e-06	8.7647e-05	9.69284e-06	4.84178e-05	2.14372e-05	6.93123e-05	1.20874e-05	0.00756168	4.86917e-05
	CB7737	17.5	0.000149255	9.94072e-06	3.06925e-05	2.417e-05	3.82215e-05	2.19456e-05	4.75902e-05	1.7321e-05	0.00606399	0.000235734
	CB7738	20	0.000147204	9.94072e-06	3.18965e-05	2.417e-05	4.4485e-05	2.19456e-05	4.24274e-05	1.7321e-05	0.00605404	0.000235734
	CB7740	23	0.000143475	9.94072e-06	3.40855e-05	2.417e-05	5.58732e-05	2.19456e-05	3.30406e-05	1.7321e-05	0.00603595	0.000235734
	CB7741	26	0.000141471	9.94072e-06	3.52621e-05	2.417e-05	6.19944e-05	2.19456e-05	2.79952e-05	1.7321e-05	0.00602623	0.000235734
	CB7749	30	0.00013121	8.7444e-06	9.49583e-05	3.72586e-05	3.89566e-05	1.75735e-05	3.18151e-05	1.58212e-05	0.0077915	0.000122791
	CB7750	35	0.000133776	8.7444e-06	8.68048e-05	3.72586e-05	4.13056e-05	1.75735e-05	4.03728e-05	1.58212e-05	0.00895782	0.000122791
	CB7761	40	0.000134927	5.34293e-06	3.81441e-05	1.18468e-05	6.87868e-05	1.00516e-05	5.77801e-05	9.30068e-06	0.00596768	2.89259e-05
	CB7762	45	0.000134927	5.34293e-06	3.81441e-05	1.18468e-05	6.87868e-05	1.00516e-05	5.77801e-05	9.30068e-06	0.00596768	2.89259e-05
	CB7779	50	0.000124381	4.78347e-06	1.91103e-05	1.32881e-05	5.79524e-05	2.18945e-05	1.60157e-05	9.2791e-06	0.00605733	5.06096e-05
	CB7780	55	0.000124381	4.78347e-06	1.91103e-05	1.32881e-05	5.79524e-05	2.18945e-05	1.60157e-05	9.2791e-06	0.00605733	5.06096e-05

## Sheet: Intercept Values
	Intercept Values		36Ar [V]	1s	r2			37Ar [V]	1s	r2			38Ar [V]	1s	r2			39Ar [V]	1s	r2			40Ar [V]	1s	r2
	CB7715	2.5	0.00054585	6.85101e-06	0.0805334	EXP	120 of 128	0.000418885	2.14371e-05	0.224923	EXP	16 of 16	0.000144573	2.20781e-05	0.00597057	EXP	8 of 8	0.00229174	1.85401e-05	0.668235	EXP	40 of 40	0.131642	0.000173058	0.975535	EXP	40 of 40
	CB7716	3	0.000815144	7.16499e-06	0.283346	EXP	118 of 128	0.000618695	1.96673e-05	0.242806	EXP	16 of 16	0.000249108	2.30606e-05	0.267654	EXP	8 of 8	0.00376149	3.39786e-05	0.281434	EXP	40 of 40	0.209125	0.000184574	0.990844	EXP	40 of 40
	CB7718	3.5	0.000796603	7.27794e-06	0.251032	EXP	120 of 128	0.000795535	1.93445e-05	0.442694	EXP	16 of 16	0.000214073	1.65081e-05	0.0341611	EXP	8 of 8	0.00309542	2.21763e-05	0.753052	EXP	40 of 40	0.209381	0.000201465	0.988937	EXP	40 of 40
	CB7719	4	0.000739147	6.65389e-06	0.213198	LIN	116 of 128	0.00127071	2.73091e-05	0.533937	EXP	16 of 16	0.000210853	1.95341e-05	9.70885e-07	EXP	8 of 8	0.00251738	2.41691e-05	0.781714	LIN	40 of 40	0.194347	0.000183088	0.987763	EXP	35 of 40
	CB7721	4.5	0.00042828	6.33006e-06	0.00177506	EXP	120 of 128	0.00126444	2.93141e-05	0.409838	EXP	16 of 16	0.000121962	1.89632e-05	0.036483	EXP	8 of 8	0.00130516	1.56454e-05	0.916136	EXP	40 of 40	0.0991075	0.000118524	0.963256	EXP	40 of 40
	CB7722	5	0.000370408	6.30042e-06	4.91536e-06	LIN	122 of 128	0.00140392	3.07436e-05	0.374284	EXP	16 of 16	0.000113091	1.88236e-05	0.00643127	EXP	8 of 8	0.00104076	1.61719e-05	0.917168	EXP	35 of 40	0.078637	0.000115565	0.913883	EXP	40 of 40
	CB7724	5.5	0.000300113	5.45318e-06	0.00532027	EXP	113 of 128	0.00157222	3.63194e-05	0.534937	EXP	16 of 16	0.000133131	2.11378e-05	0.143844	EXP	8 of 8	0.000904962	1.79457e-05	0.875188	EXP	40 of 40	0.0586825	8.28788e-05	0.809352	EXP	40 of 40
	CB7725	6	0.000294643	5.52771e-06	0.00150069	PAR	123 of 128	0.00181187	3.15571e-05	0.315219	EXP	16 of 16	0.000140241	1.41241e-05	0.477385	EXP	8 of 8	0.000951176	1.52138e-05	0.910362	EXP	40 of 40	0.0556462	9.2256e-05	0.680409	EXP	40 of 40
	CB7727	6.5	0.000398201	7.5272e-06	0.0343282	LIN	107 of 128	0.00296844	4.42112e-05	0.695577	EXP	16 of 16	0.000110918	1.86526e-05	0.269108	EXP	8 of 8	0.00146485	1.55931e-05	0.858037	EXP	40 of 40	0.0852369	0.000112654	0.939402	EXP	40 of 40
	CB7728	7.2	0.000514451	6.1802e-06	0.126904	EXP	125 of 128	0.00426628	2.50443e-05	0.93683	EXP	16 of 16	0.000184334	1.40494e-05	0.480708	EXP	8 of 8	0.00202948	2.31647e-05	0.744634	EXP	40 of 40	0.119543	0.00013786	0.974341	EXP	40 of 40
	CB7730	8	0.000471047	6.52345e-06	0.0213236	EXP	120 of 128	0.00661578	4.75117e-05	0.845162	EXP	16 of 16	0.000219151	2.86608e-05	0.212718	EXP	8 of 8	0.00287561	2.72799e-05	0.534147	EXP	40 of 40	0.112832	0.000117806	0.97808	EXP	40 of 40
	CB7731	9.5	0.000588634	5.91556e-06	0.275935	LIN	117 of 128	0.0118192	6.23505e-05	0.949529	EXP	16 of 16	0.00030004	2.28247e-05	0.0188729	EXP	8 of 8	0.00466443	2.55358e-05	0.388163	LIN	40 of 40	0.146166	0.000138177	0.986419	EXP	40 of 40
	CB7733	11.5	0.000766471	7.27994e-06	0.27771	LIN	117 of 128	0.0215673	7.4624e-05	0.97464	EXP	16 of 16	0.000482666	4.59409e-05	0.0670971	EXP	8 of 8	0.00836102	4.21963e-05	0.0613715	EXP	40 of 40	0.208769	0.000204869	0.987569	EXP	40 of 40
	CB7734	15	0.00114694	8.02447e-06	0.401825	EXP	117 of 128	0.0355262	0.000117593	0.975852	EXP	16 of 16	0.000692061	3.08048e-05	0.0267453	EXP	8 of 8	0.0136047	5.84266e-05	0.524558	EXP	40 of 40	0.332205	0.000239048	0.994641	EXP	40 of 40
	CB7737	17.5	0.00094192	9.04271e-06	0.350866	EXP	91 of 128	0.0221014	0.000134125	0.919975	EXP	16 of 16	0.000502733	3.27059e-05	0.112555	EXP	8 of 8	0.00878062	4.34942e-05	0.424008	PAR	40 of 40	0.26284	0.00019889	0.994223	LIN	40 of 40
	CB7738	20	0.000968241	7.36814e-06	0.489969	EXP	116 of 128	0.0168126	6.9771e-05	0.955442	EXP	16 of 16	0.000511407	2.98323e-05	0.574601	EXP	8 of 8	0.00691608	2.85298e-05	0.102181	EXP	40 of 40	0.261375	0.000268603	0.9892	EXP	40 of 40
	CB7740	23	0.000960526	8.46892e-06	0.488086	LIN	104 of 128	0.0199731	8.7702e-05	0.956796	EXP	16 of 16	0.000460406	2.44001e-05	0.237782	EXP	8 of 8	0.00789527	3.41439e-05	0.228976	EXP	40 of 40	0.260771	0.000233821	0.991502	EXP	40 of 40
	CB7741	26	0.000763284	6.94375e-06	0.312743	PAR	120 of 128	0.0174165	6.29248e-05	0.970217	EXP	16 of 16	0.000436752	1.79417e-05	0.558202	EXP	8 of 8	0.00668064	3.58457e-05	0.0259442	EXP	40 of 40	0.203058	0.000195736	0.988861	EXP	40 of 40
	CB7749	30	0.0011065	9.94332e-06	0.242899	PAR	72 of 128	0.0225398	0.000112185	0.947182	EXP	16 of 16	0.000551495	3.42202e-05	0.0941899	LIN	8 of 8	0.00855077	3.77763e-05	0.000268495	LIN	40 of 40	0.316002	0.000256898	0.992728	LIN	20 of 40
	CB7750	35	0.000668336	5.82655e-06	0.271959	LIN	117 of 128	0.0186808	6.60626e-05	0.977027	EXP	16 of 16	0.000363304	1.03402e-05	0.0584651	EXP	8 of 8	0.00715403	3.91539e-05	0.0111395	LIN	40 of 40	0.179658	0.000210083	0.982036	EXP	35 of 40
	CB7761	40	0.000607431	6.70724e-06	0.197299	EXP	117 of 128	0.0189964	5.90239e-05	0.984174	EXP	16 of 16	0.000373699	2.47488e-05	0.106737	LIN	8 of 8	0.00751118	4.76893e-05	0.513642	LIN	30 of 40	0.163751	0.000173327	0.986179	EXP	40 of 40
	CB7762	45	0.000695024	6.56655e-06	0.344178	LIN	116 of 128	0.0280662	0.000105133	0.970232	EXP	16 of 16	0.000556681	2.73681e-05	0.39458	EXP	8 of 8	0.0106281	4.04904e-05	0.632948	EXP	40 of 40	0.193372	0.000177342	0.989638	EXP	40 of 40
	CB7779	50	0.0008199	7.59758e-06	0.174809	LIN	121 of 128	0.0338204	0.000135236	0.964742	EXP	16 of 16	0.000616909	2.62258e-05	0.00112995	LIN	8 of 8	0.013161	4.47776e-05	0.70056	EXP	40 of 40	0.242117	0.000195653	0.992232	EXP	40 of 40
	CB7780	55	0.000640628	6.49728e-06	0.259689	EXP	118 of 128	0.0155156	5.67458e-05	0.971512	EXP	16 of 16	0.000366855	1.73931e-05	0.305135	EXP	8 of 8	0.00607337	2.70677e-05	0.00104054	EXP	40 of 40	0.168845	0.000157804	0.988704	EXP	40 of 40

## Sheet: Sample Parameters
	Sample Parameters		Sample	Material	Location	Analyst	Temp	Standard	%1s	J	%1s	MDF	%1s	Volume Ratio	Sensitivity	Day	Month	Year	Hour	Min	Resist	Irradiation	Project	Experiment	Nmb	Standard Name
								(in Ma)							(mol/volt)
	CB7715	2.5	SE050611-11	gmass	H1	Jicha, Brian	2.5	28.201	0.01	0.0103134	0.15	1.01145	0.11	1	5.902e-15	13	JUL	2014	2	22	1	UW115	UW115E	UW115E2	1	FC
	CB7716	3	SE050611-11	gmass	H1	Jicha, Brian	3	28.201	0.01	0.0103134	0.15	1.01145	0.11	1	5.902e-15	13	JUL	2014	3	7	1	UW115	UW115E	UW115E2	1	FC
	CB7718	3.5	SE050611-11	gmass	H1	Jicha, Brian	3.5	28.201	0.01	0.0103134	0.15	1.01145	0.11	1	5.902e-15	13	JUL	2014	4	29	1	UW115	UW115E	UW115E2	1	FC
	CB7719	4	SE050611-11	gmass	H1	Jicha, Brian	4	28.201	0.01	0.0103134	0.15	1.01145	0.11	1	5.902e-15	13	JUL	2014	5	15	1	UW115	UW115E	UW115E2	1	FC
	CB7721	4.5	SE050611-11	gmass	H1	Jicha, Brian	4.5	28.201	0.01	0.0103134	0.15	1.01145	0.11	1	5.902e-15	13	JUL	2014	6	37	1	UW115	UW115E	UW115E2	1	FC
	CB7722	5	SE050611-11	gmass	H1	Jicha, Brian	5	28.201	0.01	0.0103134	0.15	1.01145	0.11	1	5.902e-15	13	JUL	2014	7	23	1	UW115	UW115E	UW115E2	1	FC
	CB7724	5.5	SE050611-11	gmass	H1	Jicha, Brian	5.5	28.201	0.01	0.0103134	0.15	1.01145	0.11	1	5.902e-15	13	JUL	2014	8	44	1	UW115	UW115E	UW115E2	1	FC
	CB7725	6	SE050611-11	gmass	H1	Jicha, Brian	6	28.201	0.01	0.0103134	0.15	1.01145	0.11	1	5.902e-15	13	JUL	2014	9	30	1	UW115	UW115E	UW115E2	1	FC
	CB7727	6.5	SE050611-11	gmass	H1	Jicha, Brian	6.5	28.201	0.01	0.0103134	0.15	1.01145	0.11	1	5.902e-15	13	JUL	2014	10	52	1	UW115	UW115E	UW115E2	1	FC
	CB7728	7.2	SE050611-11	gmass	H1	Jicha, Brian	7.2	28.201	0.01	0.0103134	0.15	1.01145	0.11	1	5.902e-15	13	JUL	2014	11	38	1	UW115	UW115E	UW115E2	1	FC
	CB7730	8	SE050611-11	gmass	H1	Jicha, Brian	8	28.201	0.01	0.0103134	0.15	1.01145	0.11	1	5.902e-15	13	JUL	2014	13	0	1	UW115	UW115E	UW115E2	1	FC
	CB7731	9.5	SE050611-11	gmass	H1	Jicha, Brian	9.5	28.201	0.01	0.0103134	0.15	1.01145	0.11	1	5.902e-15	13	JUL	2014	13	45	1	UW115	UW115E	UW115E2	1	FC
	CB7733	11.5	SE050611-11	gmass	H1	Jicha, Brian	11.5	28.201	0.01	0.0103134	0.15	1.01145	0.11	1	5.902e-15	13	JUL	2014	15	7	1	UW115	UW115E	UW115E2	1	FC
	CB7734	15	SE050611-11	gmass	H1	Jicha, Brian	15	28.201	0.01	0.0103134	0.15	1.01145	0.11	1	5.902e-15	13	JUL	2014	15	53	1	UW115	UW115E	UW115E2	1	FC
	CB7737	17.5	SE050611-11	gmass	H1	Jicha, Brian	17.5	28.201	0.01	0.0103134	0.15	1.01145	0.11	1	5.902e-15	14	JUL	2014	5	24	1	UW115	UW115E	UW115E2	1	FC
	CB7738	20	SE050611-11	gmass	H1	Jicha, Brian	20	28.201	0.01	0.0103134	0.15	1.01145	0.11	1	5.902e-15	14	JUL	2014	6	8	1	UW115	UW115E	UW115E2	1	FC
	CB7740	23	SE050611-11	gmass	H1	Jicha, Brian	23	28.201	0.01	0.0103134	0.15	1.01145	0.11	1	5.902e-15	14	JUL	2014	7	28	1	UW115	UW115E	UW115E2	1	FC
	CB7741	26	SE050611-11	gmass	H1	Jicha, Brian	26	28.201	0.01	0.0103134	0.15	1.01145	0.11	1	5.902e-15	14	JUL	2014	8	11	1	UW115	UW115E	UW115E2	1	FC
	CB7749	30	SE050611-11	gmass	H1	Jicha, Brian	30	28.201	0.01	0.0103134	0.15	1.01145	0.11	1	5.902e-15	14	JUL	2014	13	49	1	UW115	UW115E	UW115E2	1	FC
	CB7750	35	SE050611-11	gmass	H1	Jicha, Brian	35	28.201	0.01	0.0103134	0.15	1.01145	0.11	1	5.902e-15	14	JUL	2014	14	33	1	UW115	UW115E	UW115E2	1	FC
	CB7761	40	SE050611-11	gmass	H1	Jicha, Brian	40	28.201	0.01	0.0103134	0.15	1.01145	0.11	1	5.902e-15	14	JUL	2014	22	13	1	UW115	UW115E	UW115E2	1	FC
	CB7762	45	SE050611-11	gmass	H1	Jicha, Brian	45	28.201	0.01	0.0103134	0.15	1.01145	0.11	1	5.902e-15	14	JUL	2014	22	56	1	UW115	UW115E	UW115E2	1	FC
	CB7779	50	SE050611-11	gmass	H1	Jicha, Brian	50	28.201	0.01	0.0103134	0.15	1.01145	0.11	1	5.902e-15	15	JUL	2014	10	53	1	UW115	UW115E	UW115E2	1	FC
	CB7780	55	SE050611-11	gmass	H1	Jicha, Brian	55	28.201	0.01	0.0103134	0.15	1.01145	0.11	1	5.902e-15	15	JUL	2014	11	37	1	UW115	UW115E	UW115E2	1	FC

[truncated: 1 more sheets: Irradiation Constants]
