# Supplementary material for: Record of massive upwellings from the Pacific large low shear velocity province
Source: Nat Commun. 2016 Nov 8;7:13309. doi: 10.1038/ncomms13309 (PMC5105175; doi:10.1038/ncomms13309)
Supplement: Supplementary Data 5 — Detailed step-heating experiments and 40Ar/39Ar spectra 4 [file ncomms13309-s6.xls]

## Sheet: Hidden Data
Double Line Plot Age Plateau			Double Line Plot K/Ca Plateau			X-Y Plot Normal Isochron		X-Y Plot Inverse Isochron		Error Ellipses Normal Isochron		Error Ellipses Inverse Isochron
Ar39k%	Line 1	Line 2	Ar39k%	Line 1	Line 2	X-axis	Y-axis	X-axis	Y-axis	X-axis	Y-axis	X-axis	Y-axis
0	76.908	110.142	0	0.0146034	0.017024	3.3548	312.547	0.0107338	0.00319952			0.0108192	0.00320064
14.9443	76.908	110.142	14.9443	0.0146034	0.017024	5.85385	325.58	0.0179798	0.00307145			0.0108164	0.00319238
14.9443	106.841	82.2597	14.9443	0.014022	0.01202	7.73949	333.802	0.0231859	0.00299579			0.0108079	0.00318461
26.7057	106.841	82.2597	26.7057	0.014022	0.01202	10.3717	346.836	0.0299038	0.00288321			0.0107944	0.00317786
26.7057	80.2479	102.048	26.7057	0.0110019	0.0128396	11.9541	355.101	0.0336641	0.0028161			0.0107768	0.00317258
37.135	80.2479	102.048	37.135	0.0110019	0.0128396	12.9087	355.451	0.0363165	0.00281332			0.0107563	0.00316914
37.135	101.479	80.8432	37.135	0.0115967	0.00993964	12.8357	346.795	0.0370123	0.00288354			0.0107342	0.00316777
45.1359	101.479	80.8432	45.1359	0.0115967	0.00993964	13.5188	360.718	0.0374775	0.00277225			0.010712	0.00316856
45.1359	80.3531	103.269	45.1359	0.00760167	0.00887501	13.5349	349.488	0.0387279	0.00286133			0.0106914	0.00317146
51.5502	80.3531	103.269	51.5502	0.00760167	0.00887501	9.47967	339.825	0.0278958	0.00294269			0.0106737	0.00317628
51.5502	100.411	70.9213	51.5502	0.00604199	0.00516939	9.52582	343.174	0.027758	0.00291397			0.01066	0.00318268
57.4186	100.411	70.9213	57.4186	0.00604199	0.00516939	8.46626	331.762	0.0255191	0.00301421			0.0106514	0.00319022
57.4186	56.3333	91.5721	57.4186	0.00369356	0.00431834	10.229	348.697	0.0293349	0.00286782			0.0106483	0.0031984
62.5272	56.3333	91.5721	62.5272	0.00369356	0.00431834	8.71742	336.744	0.0258874	0.00296962			0.0106512	0.00320666
62.5272	108.432	69.3821	62.5272	0.00334999	0.00286594							0.0106596	0.00321443
67.7657	108.432	69.3821	67.7657	0.00334999	0.00286594							0.0106731	0.00322119
67.7657	50.4365	97.197	67.7657	0.00232755	0.00272167							0.0106907	0.00322646
72.806	50.4365	97.197	72.806	0.00232755	0.00272167							0.0107112	0.00322991
72.806	112.201	60.2666	72.806	0.00232511	0.0019889							0.0107333	0.00323128
78.4587	112.201	60.2666	78.4587	0.00232511	0.0019889							0.0107555	0.00323048
78.4587	65.5588	118.743	78.4587	0.00191218	0.00223543							0.0107761	0.00322758
84.1427	65.5588	118.743	84.1427	0.00191218	0.00223543							0.0107938	0.00322277
84.1427	106.744	51.5507	84.1427	0.00216659	0.00185482							0.0108075	0.00321637
89.9523	106.744	51.5507	89.9523	0.00216659	0.00185482							0.0108161	0.00320882
89.9523	68.379	122.951	89.9523	0.00188078	0.00219817							0.0108192	0.00320064
95.5554	68.379	122.951	95.5554	0.00188078	0.00219817
95.5554	115.633	58.8323	95.5554	0.00213864	0.00183026							0.0181473	0.00307244
100	115.633	58.8323	100	0.00213864	0.00183026							0.0181417	0.003062
												0.018125	0.0030522
												0.0180984	0.00304372
												0.0180637	0.00303712
												0.0180234	0.00303287
												0.01798	0.00303124
												0.0179366	0.00303236
												0.0178962	0.00303613
												0.0178615	0.00304232
												0.0178348	0.00305049
												0.017818	0.00306008
												0.0178122	0.00307045
												0.0178179	0.00308089
												0.0178346	0.00309069
												0.0178611	0.00309917
												0.0178958	0.00310577
												0.0179362	0.00311002
												0.0179795	0.00311165
												0.0180229	0.00311053
												0.0180633	0.00310676
												0.0180981	0.00310057
												0.0181247	0.0030924
												0.0181415	0.00308281
												0.0181473	0.00307244
												0.0234234	0.00299714
												0.0234153	0.00298514
												0.0233917	0.00297386
												0.023354	0.00296407
												0.0233049	0.00295645
												0.0232476	0.0029515
												0.0231862	0.00294958
												0.0231247	0.0029508
												0.0230674	0.00295509
												0.0230182	0.00296216
												0.0229804	0.00297151
												0.0229566	0.00298252
												0.0229484	0.00299443
												0.0229564	0.00300644
												0.0229801	0.00301772
												0.0230178	0.00302751
												0.0230669	0.00303513
												0.0231242	0.00304007
												0.0231856	0.003042
												0.0232471	0.00304078
												0.0233044	0.00303649
												0.0233536	0.00302942
												0.0233914	0.00302007
												0.0234152	0.00300906
												0.0234234	0.00299714
												0.0302045	0.00288519
												0.0301943	0.00287041
												0.0301644	0.00285649
												0.0301167	0.0028444
												0.0300545	0.00283495
												0.029982	0.00282879
												0.0299042	0.00282634
												0.0298264	0.00282776
												0.0297539	0.00283296
												0.0296915	0.00284159
												0.0296437	0.00285305
												0.0296136	0.00286657
												0.0296032	0.00288122
												0.0296134	0.002896
												0.0296433	0.00290992
												0.029691	0.00292201
												0.0297532	0.00293146
												0.0298257	0.00293762
												0.0299035	0.00294007
												0.0299813	0.00293865
												0.0300538	0.00293345
												0.0301162	0.00292482
												0.030164	0.00291336
												0.0301941	0.00289984
												0.0302045	0.00288519
												0.0340584	0.00281958
												0.0340452	0.002801
												0.0340059	0.00278344
												0.0339434	0.00276811
												0.0338618	0.00275605
												0.0337667	0.00274808
												0.0336647	0.00274475
												0.0335626	0.00274628
												0.0334674	0.00275257
												0.0333856	0.00276319
												0.0333228	0.00277741
												0.0332833	0.00279427
												0.0332697	0.00281262
												0.0332829	0.0028312
												0.0333222	0.00284876
												0.0333847	0.00286409
												0.0334663	0.00287615
												0.0335614	0.00288411
												0.0336634	0.00288745
												0.0337655	0.00288592
												0.0338607	0.00287963
												0.0339425	0.00286901
												0.0340053	0.00285479
												0.0340448	0.00283793
												0.0340584	0.00281958
												0.0367762	0.002817
												0.0367608	0.00279111
												0.036715	0.00276674
												0.0366421	0.00274554
												0.036547	0.00272897
												0.0364362	0.00271814
												0.0363173	0.0027138
												0.0361982	0.00271624
												0.0360873	0.0027253
												0.0359919	0.00274035
												0.0359187	0.00276038
												0.0358726	0.00278402
												0.0358567	0.00280965
												0.0358722	0.00283554
												0.0359179	0.00285991
												0.0359908	0.0028811
												0.0360859	0.00289768
												0.0361967	0.00290851
												0.0363157	0.00291285
												0.0364347	0.00291041
												0.0365457	0.00290135
												0.036641	0.0028863
												0.0367143	0.00286627
												0.0367604	0.00284263
												0.0367762	0.002817
												0.0376034	0.00288762
												0.0375835	0.00285625
												0.0375246	0.00282673
												0.0374309	0.00280108
												0.0373086	0.00278105
												0.0371661	0.00276801
												0.0370131	0.00276284
												0.0368601	0.0027659
												0.0367174	0.00277697
												0.0365949	0.00279531
												0.0365007	0.00281966
												0.0364415	0.00284836
												0.0364211	0.00287946
												0.0364411	0.00291084
												0.0364999	0.00294036
												0.0365937	0.00296601
												0.036716	0.00298603
												0.0368585	0.00299908
												0.0370114	0.00300424
												0.0371645	0.00300119
												0.0373071	0.00299011
												0.0374297	0.00297178
												0.0375238	0.00294743
												0.0375831	0.00291872
												0.0376034	0.00288762
												0.0380991	0.00277515
												0.0380781	0.00273966
												0.0380161	0.0027064
												0.0379175	0.00267762
												0.0377889	0.00265529
												0.037639	0.00264093
												0.0374782	0.00263552
												0.0373173	0.00263943
												0.0371673	0.00265239
												0.0370385	0.00267352
												0.0369396	0.00270137
												0.0368773	0.00273406
												0.036856	0.00276935
												0.036877	0.00280484
												0.0369389	0.0028381
												0.0370376	0.00286688
												0.0371662	0.00288921
												0.037316	0.00290357
												0.0374769	0.00290898
												0.0376378	0.00290507
												0.0377878	0.00289211
												0.0379166	0.00287098
												0.0380155	0.00284312
												0.0380778	0.00281044
												0.0380991	0.00277515
												0.0394027	0.0028653
												0.0393799	0.00282164
												0.0393128	0.00278068
												0.0392057	0.00274522
												0.0390661	0.00271767
												0.0389035	0.00269991
												0.0387289	0.00269316
												0.0385542	0.00269786
												0.0383913	0.0027137
												0.0382514	0.0027396
												0.038144	0.0027738
												0.0380763	0.00281397
												0.0380531	0.00285735
												0.0380758	0.00290102
												0.038143	0.00294197
												0.03825	0.00297743
												0.0383896	0.00300498
												0.0385523	0.00302274
												0.0387269	0.00302949
												0.0389016	0.00302479
												0.0390644	0.00300895
												0.0392043	0.00298305
												0.0393118	0.00294885
												0.0393794	0.00290869
												0.0394027	0.0028653
												0.0283665	0.00294485
												0.0283506	0.00290973
												0.0283038	0.00287687
												0.0282291	0.00284849
												0.0281317	0.00282653
												0.0280182	0.00281249
												0.0278964	0.00280732
												0.0277746	0.00281137
												0.027661	0.00282438
												0.0275634	0.00284545
												0.0274884	0.00287314
												0.0274413	0.00290558
												0.0274251	0.00294054
												0.027441	0.00297566
												0.0274878	0.00300852
												0.0275625	0.0030369
												0.0276599	0.00305886
												0.0277734	0.0030729
												0.0278952	0.00307807
												0.028017	0.00307402
												0.0281306	0.00306101
												0.0282282	0.00303994
												0.0283031	0.00301225
												0.0283503	0.00297981
												0.0283665	0.00294485
												0.0282602	0.00291556
												0.0282432	0.00287969
												0.0281931	0.00284615
												0.0281134	0.00281724
												0.0280095	0.00279491
												0.0278884	0.0027807
												0.0277584	0.00277557
												0.0276284	0.00277988
												0.0275073	0.00279332
												0.0274032	0.00281498
												0.0273233	0.00284339
												0.027273	0.00287661
												0.0272558	0.00291238
												0.0272728	0.00294825
												0.0273228	0.00298179
												0.0274026	0.00301071
												0.0275065	0.00303303
												0.0276276	0.00304724
												0.0277575	0.00305237
												0.0278875	0.00304807
												0.0280087	0.00303462
												0.0281128	0.00301296
												0.0281927	0.00298455
												0.028243	0.00295133
												0.0282602	0.00291556
												0.025954	0.0030162
												0.0259393	0.00298219
												0.025896	0.00295037
												0.025827	0.00292289
												0.025737	0.00290164
												0.0256322	0.00288806
												0.0255197	0.00288308
												0.0254071	0.00288703
												0.0253021	0.00289965
												0.0252119	0.00292008
												0.0251427	0.00294692
												0.0250991	0.00297834
												0.0250841	0.00301222
												0.0250988	0.00304622
												0.0251421	0.00307805
												0.0252111	0.00310552
												0.0253011	0.00312677
												0.0254059	0.00314035
												0.0255185	0.00314534
												0.025631	0.00314139
												0.025736	0.00312877
												0.0258262	0.00310834
												0.0258954	0.0030815
												0.025939	0.00305007
												0.025954	0.0030162
												0.02984	0.00286963
												0.0298229	0.00283063
												0.0297726	0.00279416
												0.0296924	0.00276271
												0.0295879	0.00273843
												0.0294661	0.00272296
												0.0293354	0.00271737
												0.0292047	0.00272202
												0.0290828	0.00273662
												0.0289781	0.00276015
												0.0288977	0.00279102
												0.0288471	0.00282713
												0.0288298	0.00286601
												0.0288468	0.00290501
												0.0288972	0.00294148
												0.0289773	0.00297292
												0.0290819	0.00299721
												0.0292036	0.00301268
												0.0293343	0.00301827
												0.0294651	0.00301362
												0.029587	0.00299902
												0.0296917	0.00297549
												0.0297721	0.00294462
												0.0298227	0.00290851
												0.02984	0.00286963
												0.0262911	0.00297102
												0.0262775	0.00293536
												0.0262372	0.00290204
												0.0261732	0.00287331
												0.0260897	0.00285116
												0.0259923	0.00283707
												0.0258879	0.00283202
												0.0257834	0.00283634
												0.025686	0.00284975
												0.0256023	0.00287132
												0.025538	0.0028996
												0.0254976	0.00293264
												0.0254837	0.00296821
												0.0254973	0.00300387
												0.0255376	0.0030372
												0.0256016	0.00306592
												0.0256851	0.00308808
												0.0257825	0.00310216
												0.0258869	0.00310722
												0.0259914	0.00310289
												0.0260888	0.00308949
												0.0261725	0.00306791
												0.0262368	0.00303964
												0.0262772	0.00300659
												0.0262911	0.00297102

## Sheet: Incremental Heating Summary
	Incremental Heating			36Ar(a) [V]	37Ar(ca) [V]	38Ar(cl) [V]	39Ar(k) [V]	40Ar(r) [V]	Age	± 2s	40Ar(r)	39Ar(k)	K/Ca	± 2s
									(Ma)		(%)	(%)
	CB9965	3	4	0.00726028	0.6623	6.30001e-05	0.0243568	0.123764	93.525	16.617	5.45408	14.9443	0.0158137	0.00121029
	CB9966	3.5	4	0.00327462	0.633031	9.85445e-05	0.0191691	0.0984992	94.5503	12.2906	9.2387	11.7614	0.013021	0.00100099
	CB9968	4	4	0.00219628	0.61315	0.000144754	0.0169981	0.0841217	91.1479	10.9	11.4743	10.4293	0.0119207	0.000918837
	CB9969	4.6	4	0.00125728	0.520725	0.000244376	0.0130401	0.0645437	91.1611	10.3179	14.801	8.00089	0.0107682	0.000828541
	CB9971	5.2	4	0.000874518	0.545652	0.000243922	0.0104541	0.0521223	91.8112	11.4581	16.784	6.41422	0.00823834	0.00063667
	CB9972	5.9	4	0.000740935	0.733674	0.000267047	0.00956454	0.0444201	85.6664	14.745	16.8659	5.86841	0.00560569	0.0004363
	CB9974	6.7	4	0.000648676	0.893739	0.000126421	0.00832621	0.0332741	73.9527	17.6194	14.791	5.10862	0.00400595	0.00031239
	CB9975	8	4	0.000631556	1.18125	0.00014785	0.00853789	0.0411888	88.907	19.5249	18.0797	5.2385	0.00310797	0.000242023
	CB9977	10	4	0.000606941	1.39919	0.000155756	0.00821492	0.0327678	73.8167	23.3803	15.4475	5.04033	0.00252461	0.000197063
	CB9978	14	4	0.000971861	1.8366	8.84285e-05	0.00921292	0.0430773	86.2339	25.9673	13.0432	5.65267	0.002157	0.000168107
	CB9980	18	4	0.00097252	1.92089	0.000112016	0.00926405	0.0463641	92.151	26.5922	13.8919	5.68404	0.0020738	0.000161627
	CB9981	23	4	0.00111841	2.02493	0.000115314	0.00946871	0.0405559	79.1475	27.5968	10.93	5.80961	0.00201071	0.000155885
	CB9982	30	4	0.000892763	1.92539	5.89706e-05	0.00913206	0.0474922	95.665	27.286	15.2557	5.60305	0.00203947	0.000158697
	CC0003	40	4	0.000830977	1.56966	6.3469e-05	0.00724398	0.0342726	87.2325	28.4002	12.2477	4.44461	0.00198445	0.000154188
			S	0.0222776	16.4602	0.00192987	0.162984	0.786463
	Information on Analysis				Results		40(r)/39(k)	± 2s	Age	± 2s	MSWD	39Ar(k)	K/Ca	± 2s
									(Ma)			(%,n)
	Sample = NI-010813-4				Age Plateau		4.84339	0.237656	89.2515	4.2779	0.567764	100	0.0025426	0.000865931
	Material = groundmass							0.0490681		0.0479309	0.881469	14
	Location = PL2				Minimal External Error					5.52414	1.78446	2σ Confidence Limit
	Analyst = Jicha, Brian				Analytical Error					4.27435	1	Error Magnification
	Project = UW115E
	Mass Discrimination Law = LIN				Total Fusion Age		4.82542	0.281849	88.9282	5.07305		14	0.00425772	9.70644e-05
	Irradiation = UW115							0.0584093		0.0570466
	J = 0.01031640 ± 0.00001032				Minimal External Error					6.1533
	FC = 28.201 ± 0.003 Ma				Analytical Error					5.07008

## Sheet: Normal Isochron Table
	Normal Isochron			39(k)/36(a)	± 2s	40(a+r)/36(a)	± 2s			r.i.
	CB9965	3	4	3.3548	0.0420545	312.547	3.10391			0.772984
	CB9966	3.5	4	5.85385	0.0930337	325.58	4.26278			0.810217
	CB9968	4	4	7.73949	0.141469	333.802	5.15111			0.828431
	CB9969	4.6	4	10.3717	0.226568	346.836	6.84497			0.887943
	CB9971	5.2	4	11.9541	0.327955	355.101	9.00735			0.904459
	CB9972	5.9	4	12.9087	0.479885	355.451	12.5832			0.9403
	CB9974	6.7	4	12.8357	0.569116	346.795	14.5246			0.932939
	CB9975	8	4	13.5188	0.699275	360.718	17.7946			0.947226
	CB9977	10	4	13.5349	0.824901	349.488	20.5462			0.958282
	CB9978	14	4	9.47967	0.46238	339.825	15.6356			0.938266
	CB9980	18	4	9.52582	0.482454	343.174	16.3			0.934023
	CB9981	23	4	8.46626	0.393756	331.762	14.4348			0.930453
	CB9982	30	4	10.229	0.563004	348.697	18.2949			0.949809
	CC0003	40	4	8.71742	0.425043	336.744	15.6041			0.947481
	Results			40(a)/36(a)	± 2s	40(r)/39(k)	± 2s	Age	± 2s	MSWD
								(Ma)
	Normal Isochron			298.059	4.08867	4.53084	0.545191	83.6215	9.83707	0.522778
					0.0137177		0.120329		0.117638	0.901681
	Minimal External Error								10.3678
	Analytical Error								9.83571
	Statistics			2σ Confidence Limit	1.8165		Convergence	1.15316e-08
				Error Magnification	1		Number of Iterations	9
				Number of Data Points	14		Calculated Line	Weighted York-2

## Sheet: Inverse Isochron Table
	Inverse Isochron			39(k)/40(a+r)	± 2s	36(a)/40(a+r)	± 2s			r.i.
	CB9965	3	4	0.0107338	8.54038e-05	0.00319952	3.17745e-05			0.0303132
	CB9966	3.5	4	0.0179798	0.000167531	0.00307145	4.02142e-05			0.0232182
	CB9968	4	4	0.0231859	0.000237467	0.00299579	4.62299e-05			0.0282054
	CB9969	4.6	4	0.0299038	0.000300632	0.00288321	5.69014e-05			0.0336762
	CB9971	5.2	4	0.0336641	0.000394391	0.0028161	7.1432e-05			0.0471399
	CB9972	5.9	4	0.0363165	0.000459777	0.00281332	9.95934e-05			0.035134
	CB9974	6.7	4	0.0370123	0.000591152	0.00288354	0.000120769			0.032373
	CB9975	8	4	0.0374775	0.000621566	0.00277225	0.000136758			0.0201784
	CB9977	10	4	0.0387279	0.000674799	0.00286133	0.000168215			0.0221373
	CB9978	14	4	0.0278958	0.000470717	0.00294269	0.000135395			0.0145706
	CB9980	18	4	0.027758	0.000502219	0.00291397	0.000138407			0.0106318
	CB9981	23	4	0.0255191	0.000434921	0.00301421	0.000131147			0.0137992
	CB9982	30	4	0.0293349	0.000505125	0.00286782	0.000150465			0.0109793
	CC0003	40	4	0.0258874	0.000403687	0.00296962	0.000137607			0.00904158
	Results			40(a)/36(a)	± 2s	40(r)/39(k)	± 2s	Age	± 2s	MSWD
								(Ma)
	Inverse Isochron			297.953	4.09745	4.55362	0.53953	84.0325	9.7328	0.502992
					0.013752		0.118484		0.115822	0.914262
	Minimal External Error								10.2741
	Analytical Error								9.73141
	Statistics			2σ Confidence Limit	1.8165		Convergence	1.87322e-09
				Error Magnification	1		Number of Iterations	4
				Number of Data Points	14		Calculated Line	Weighted York-2
				Spreading Factor	0.127475

## Sheet: Relative Abundances
	Relative Abundances			36Ar [V]	%1s	37Ar [V]	%1s	38Ar [V]	%1s	39Ar [V]	%1s	40Ar [V]	%1s	40(r)/39(k)	± 2s	Age	± 2s	40Ar(r)	39Ar(k)	K/Ca	± 2s
																(Ma)		(%)	(%)
	CB9965	3	4	0.00743582	0.469994	0.6623	3.80676	0.00173547	2.38392	0.0248171	0.375666	2.26919	0.0773825	5.08127	0.926071	93.525	16.617	5.45408	14.9443	0.0158137	0.00121029
	CB9966	3.5	4	0.0034424	0.587513	0.633031	3.81635	0.000958454	2.56539	0.0196091	0.438729	1.06616	0.0841494	5.13843	0.685343	94.5503	12.2906	9.2387	11.7614	0.013021	0.00100099
	CB9968	4	4	0.00235882	0.658715	0.61315	3.82124	0.000775302	4.30204	0.0174243	0.478785	0.733132	0.105566	4.94888	0.606675	91.1479	10.9	11.4743	10.4293	0.0119207	0.000918837
	CB9969	4.6	4	0.00139535	0.792342	0.520725	3.81638	0.000648708	3.86596	0.013402	0.459958	0.436076	0.129241	4.94962	0.574277	91.1611	10.3179	14.801	8.00089	0.0107682	0.000828541
	CB9971	5.2	4	0.0010192	0.922109	0.545652	3.82399	0.000545502	4.35287	0.0108333	0.51668	0.310548	0.187136	4.98581	0.637969	91.8112	11.4581	16.784	6.41422	0.00823834	0.00063667
	CB9972	5.9	4	0.000935448	1.12805	0.733674	3.84487	0.000536437	4.1221	0.0100744	0.532499	0.263371	0.198404	4.64425	0.818226	85.6664	14.745	16.8659	5.86841	0.00560569	0.0004363
	CB9974	6.7	4	0.000885559	1.1086	0.893739	3.82351	0.000366622	4.48056	0.00894736	0.653384	0.224962	0.232672	3.99631	0.971494	73.9527	17.6194	14.791	5.10862	0.00400595	0.00031239
	CB9975	8	4	0.000944638	1.01565	1.18125	3.80968	0.00039303	4.57912	0.00935886	0.643015	0.227818	0.203152	4.82423	1.08539	88.907	19.5249	18.0797	5.2385	0.00310797	0.000242023
	CB9977	10	4	0.000977779	1.0578	1.39919	3.8118	0.000396673	4.97176	0.00918735	0.616507	0.212123	0.238093	3.98882	1.28904	73.8167	23.3803	15.4475	5.04033	0.00252461	0.000197063
	CB9978	14	4	0.00145859	0.803602	1.8366	3.80806	0.000418591	4.08703	0.0104894	0.536597	0.330267	0.168167	4.67575	1.44142	86.2339	25.9673	13.0432	5.65267	0.002157	0.000168107
	CB9980	18	4	0.00148159	0.800191	1.92089	3.79343	0.000444573	5.42757	0.0105991	0.594179	0.333749	0.151132	5.00473	1.48088	92.151	26.5922	13.8919	5.68404	0.0020738	0.000161627
	CB9981	23	4	0.00165505	0.755717	2.02493	3.78493	0.00047981	5.08492	0.010876	0.513103	0.37105	0.159939	4.28315	1.52595	79.1475	27.5968	10.93	5.80961	0.00201071	0.000155885
	CB9982	30	4	0.00140301	0.882126	1.92539	3.79745	0.000375026	5.70729	0.0104702	0.531315	0.311309	0.15747	5.20061	1.52244	95.665	27.286	15.2557	5.60305	0.00203947	0.000158697
	CC0003	40	4	0.00124696	0.828507	1.56966	3.808	0.000338092	3.87045	0.00833489	0.412245	0.27983	0.1278	4.73119	1.57732	87.2325	28.4002	12.2477	4.44461	0.00198445	0.000154188
			S	0.0266402	0.211792	16.4602	1.12721	0.00841229	1.07596	0.174423	0.137638	7.36959	0.0370176
	Information on Analysis and Constants Used in Calculations									Results		40(a)/36(a)	± 2s	40(r)/39(k)	± 2s	Age	± 2s	MSWD	39Ar(k)	K/Ca	± 2s
																(Ma)			(%,n)
	Sample = NI-010813-4				Age Equations = Conventional					Age Plateau				4.84339	0.237656	89.2515	4.2779	0.567764	100	0.0025426	0.000865931
	Material = groundmass				Negative Intensities = Allowed										0.0490681		0.0479309	0.881469	14
	Location = PL2				Decay Constant 40K = 5.463 ± 0.107 E-10 1/a					Minimal External Error							5.52414	1.78446	2σ Confidence Limit
	Analyst = Jicha, Brian				Decay Constant 39Ar = 2.940 ± 0.029 E-07 1/h					Analytical Error							4.27435	1	Error Magnification
	Project = UW115E				Decay Constant 37Ar = 8.230 ± 0.082 E-04 1/h
	Mass Discrimination Law = LIN				Decay Constant 36Cl = 2.303 ± 0.046 E-06 1/a					Total Fusion Age				4.82542	0.281849	88.9282	5.07305		14	0.00425772	9.70644e-05
	Irradiation = UW115				Atmospheric Ratio 40/36(a) = 295.50 ± 0.50										0.0584093		0.0570466
	J = 0.01031640 ± 0.00001032				Atmospheric Ratio 38/36(a) = 0.1880 ± 0.0003					Minimal External Error							6.1533
	FC = 28.201 ± 0.003 Ma				Production Ratio 39/37(ca) = 0.000695 ± 0.000009					Analytical Error							5.07008
	IGSN = Undefined				Production Ratio 38/37(ca) = 0.000020 ± 0.000001
	Preferred Age = Undefined				Production Ratio 36/37(ca) = 0.000265 ± 0.000002					Normal Isochron		298.059	4.08867	4.53084	0.545191	83.6215	9.83707	0.522778	100
	Classification = Undefined				Production Ratio 40/39(k) = 0.000540 ± 0.000140								0.0137177		0.120329		0.117638	0.901681	14
	Experiment Type = Undefined				Production Ratio 38/39(k) = 0.012100 ± 0.000023					Minimal External Error							10.3678	1.8165	2σ Confidence Limit
	Extraction Method = Undefined				Production Ratio 36/38(cl) = 316.00 ± 15.80					Analytical Error							9.83571	1	Error Magnification
	Heating = 60 sec				Scaling Ratio K/Ca = 0.430												9		Number of Iterations
	Isolation = 15.00 min																1.15316e-08		Convergence
	Instrument = MAP215
	Lithology = Undefined									Inverse Isochron		297.953	4.09745	4.55362	0.53953	84.0325	9.7328	0.502992	100
	Lat-Lon = Undefined - Undefined												0.013752		0.118484		0.115822	0.914262	14
	Feature = Undefined									Minimal External Error							10.2741	1.8165	2σ Confidence Limit
										Analytical Error							9.73141	1	Error Magnification
																	4		Number of Iterations
																	1.87322e-09		Convergence
																	0.127475		Spreading Factor

## Sheet: Degassing Patterns
	Degassing Patterns			36Ar(a) [V]	%1s	36Ar(c) [V]	%1s	36Ar(ca) [V]	%1s	36Ar(cl) [V]	%1s	37Ar(ca) [V]	%1s	38Ar(a) [V]	%1s	38Ar(c) [V]	%1s	38Ar(k) [V]	%1s	38Ar(ca) [V]	%1s	38Ar(cl) [V]	%1s	39Ar(k) [V]	%1s	39Ar(ca) [V]	%1s	40Ar(r) [V]	%1s	40Ar(a) [V]	%1s	40Ar(c) [V]	%1s	40Ar(k) [V]	%1s
	CB9965	3	4	0.00726028	0.490485	0	0	0.000175509	3.89619	2.0983e-08	66.7541	0.6623	3.80676	0.00136477	0.515922	0	0	0.000294717	0.434027	1.29811e-05	5.58013	6.30001e-05	66.7883	0.0243568	0.39023	0.000460298	4.01939	0.123764	9.10423	2.14541	0.518783	0	0	1.31527e-05	25.9229
	CB9966	3.5	4	0.00327462	0.649214	0	0	0.000167753	3.90556	3.28283e-08	25.4584	0.633031	3.81635	0.000615556	0.66864	0	0	0.000231946	0.496053	1.24074e-05	5.58667	9.85445e-05	25.5481	0.0191691	0.458224	0.000439956	4.02847	0.0984992	6.65303	0.967649	0.67085	0	0	1.03513e-05	25.9241
	CB9968	4	4	0.00219628	0.764325	0	0	0.000162485	3.91034	4.82382e-08	23.2794	0.61315	3.82124	0.000412853	0.780893	0	0	0.000205677	0.535907	1.20177e-05	5.59001	0.000144754	23.3775	0.0169981	0.501095	0.000426139	4.03311	0.0841217	6.1089	0.649002	0.782786	0	0	9.17898e-06	25.9248
	CB9969	4.6	4	0.00125728	0.978272	0	0	0.000137992	3.90559	8.14513e-08	10.5446	0.520725	3.81638	0.00023634	0.99127	0	0	0.000157786	0.521601	1.02062e-05	5.5867	0.000244376	10.7595	0.0130401	0.485765	0.000361904	4.02851	0.0645437	5.78085	0.371525	0.992762	0	0	7.04167e-06	25.9246
	CB9971	5.2	4	0.000874518	1.2544	0	0	0.000144598	3.91303	8.13259e-08	10.0191	0.545652	3.82399	0.00016439	1.26456	0	0	0.000126495	0.586694	1.06948e-05	5.59189	0.000243922	10.245	0.0104541	0.555076	0.000379228	4.03571	0.0521223	6.37372	0.25842	1.26573	0	0	5.64522e-06	25.9259
	CB9972	5.9	4	0.000740935	1.75887	0	0	0.000194424	3.93344	8.90521e-08	8.61937	0.733674	3.84487	0.000139279	1.76614	0	0	0.000115731	0.630429	1.438e-05	5.6062	0.000267047	8.88095	0.00956454	0.601116	0.000509904	4.05551	0.0444201	8.7885	0.218946	1.76698	0	0	5.16485e-06	25.927
	CB9974	6.7	4	0.000648676	2.08115	0	0	0.000236841	3.91256	4.21709e-08	13.3687	0.893739	3.82351	0.000121937	2.08729	0	0	0.000100747	0.787214	1.75173e-05	5.59157	0.000126421	13.5388	0.00832621	0.763941	0.000621149	4.03526	0.0332741	12.1308	0.191684	2.088	0	0	4.49615e-06	25.9313
	CB9975	8	4	0.000631556	2.45817	0	0	0.000313032	3.89904	4.93284e-08	12.5694	1.18125	3.80968	0.000118719	2.46337	0	0	0.000103309	0.826127	2.31526e-05	5.58212	0.00014785	12.7502	0.00853789	0.803981	0.000820971	4.02215	0.0411888	11.2206	0.186625	2.46397	0	0	4.61046e-06	25.9325
	CB9977	10	4	0.000606941	2.9298	0	0	0.000370786	3.90112	5.19824e-08	13.0768	1.39919	3.8118	0.000114092	2.93417	0	0	9.94005e-05	0.859308	2.74242e-05	5.58357	0.000155756	13.2507	0.00821492	0.838039	0.000972438	4.02417	0.0327678	16.1364	0.179351	2.93467	0	0	4.43605e-06	25.9335
	CB9978	14	4	0.000971861	2.29438	0	0	0.0004867	3.89747	2.95177e-08	20.208	1.8366	3.80806	0.000182688	2.29995	0	0	0.000111476	0.848326	3.59974e-05	5.58102	8.84285e-05	20.321	0.00921292	0.826775	0.00127644	4.02063	0.0430773	15.3916	0.287185	2.3006	0	0	4.97498e-06	25.9332
	CB9980	18	4	0.00097252	2.37007	0	0	0.000509035	3.88317	3.74032e-08	22.1005	1.92089	3.79343	0.000182812	2.37547	0	0	0.000112095	0.911937	3.76494e-05	5.57104	0.000112016	22.2038	0.00926405	0.891925	0.00133502	4.00677	0.0463641	14.7679	0.28738	2.37609	0	0	5.00259e-06	25.9353
	CB9981	23	4	0.00111841	2.16959	0	0	0.000536607	3.87487	3.85131e-08	21.745	2.02493	3.78493	0.000210236	2.17548	0	0	0.000114571	0.858299	3.96887e-05	5.56526	0.000115314	21.85	0.00946871	0.837005	0.00140733	3.99873	0.0405559	17.7937	0.330489	2.17616	0	0	5.1131e-06	25.9335
	CB9982	30	4	0.000892763	2.6186	0	0	0.000510229	3.8871	1.96988e-08	37.3397	1.92539	3.79745	0.00016782	2.62348	0	0	0.000110498	0.867501	3.77377e-05	5.57378	5.89706e-05	37.401	0.00913206	0.846439	0.00133815	4.01058	0.0474922	14.6126	0.263811	2.62405	0	0	4.93131e-06	25.9338
	CC0003	40	4	0.000830977	2.31338	0	0	0.00041596	3.8974	2.12756e-08	21.7138	1.56966	3.808	0.000156205	2.31891	0	0	8.76522e-05	0.792272	3.07654e-05	5.58097	6.3469e-05	21.819	0.00724398	0.769152	0.00109091	4.02057	0.0342726	16.6516	0.245554	2.31955	0	0	3.91175e-06	25.9314
			S	0.0222776	0.339377	0	0	0.00436195	1.15375	6.43769e-07	4.80574	16.4602	1.12721	0.0041877	0.345177	0	0	0.0019721	0.178053	0.00032262	1.6533	0.00192987	4.84886	0.162984	0.169343	0.0114398	1.19031	0.786463	2.91555	6.58303	0.345841	0	0	8.80111e-05	7.5059
			S							0.0266402	0.340925	16.4602	1.12721									0.00841229	1.12813			0.174423	0.176447							7.36959	0.438458

## Sheet: Additional Parameters
	Additional Parameters			40Ar/39Ar	1s	37Ar/39Ar	1s	36Ar/39Ar	1s	Time (days)	37Ar (decay)	39Ar (decay)	40Ar (moles)
	CB9965	3	4	91.4366	0.350708	26.6872	1.02085	0.299625	0.00180278	200.844	57.0025	1.00145	1.33928e-14
	CB9966	3.5	4	54.3707	0.242888	32.2826	1.24013	0.175552	0.00128723	200.885	57.0486	1.00145	6.29247e-15
	CB9968	4	4	42.0754	0.206289	35.1895	1.35519	0.135375	0.00110241	200.951	57.1238	1.00145	4.32695e-15
	CB9969	4.6	4	32.538	0.155457	38.8542	1.49355	0.104115	0.000953868	200.988	57.1653	1.00145	2.57372e-15
	CB9971	5.2	4	28.6659	0.157527	50.3678	1.94356	0.0940797	0.00099442	201.052	57.2375	1.00145	1.83285e-15
	CB9972	5.9	4	26.1425	0.148558	72.8253	2.82677	0.0928536	0.00115827	201.089	57.2791	1.00145	1.55442e-15
	CB9974	6.7	4	25.1429	0.174385	99.8886	3.87461	0.0989744	0.00127362	201.152	57.3507	1.00145	1.32773e-15
	CB9975	8	4	24.3425	0.164152	126.218	4.87649	0.100935	0.00121332	201.19	57.3932	1.00145	1.34458e-15
	CB9977	10	4	23.0886	0.152589	152.295	5.88064	0.106427	0.00130303	201.253	57.4648	1.00145	1.25195e-15
	CB9978	14	4	31.4859	0.177055	175.092	6.73348	0.139054	0.00134366	201.29	57.5066	1.00145	1.94924e-15
	CB9980	18	4	31.4885	0.193055	181.232	6.95871	0.139785	0.0013932	201.353	57.5793	1.00145	1.96978e-15
	CB9981	23	4	34.1163	0.183359	186.183	7.11136	0.152174	0.00139003	201.399	57.6306	1.00145	2.18994e-15
	CB9982	30	4	29.7328	0.164767	183.892	7.05125	0.134	0.00137991	201.435	57.6725	1.00145	1.83734e-15
	CC0003	40	4	33.5734	0.144903	188.324	7.21328	0.149607	0.00138447	202.14	58.4803	1.00145	1.65156e-15

## Sheet: Procedure Blanks
	Procedure Blanks		36Ar [V]	1s	37Ar [V]	1s	38Ar [V]	1s	39Ar [V]	1s	40Ar [V]	1s
	CB9965	3	7.38789e-05	5.76298e-06	0.000230091	3.49212e-05	2.96301e-05	1.30483e-05	0.00054876	3.37454e-05	0.0112964	0.000432385
	CB9966	3.5	7.32798e-05	5.76298e-06	0.00010699	3.49212e-05	2.56779e-05	1.30483e-05	0.000290106	3.37454e-05	0.00911318	0.000432385
	CB9968	4	7.23049e-05	5.76298e-06	2.19046e-05	3.49212e-05	2.0227e-05	1.30483e-05	7.74028e-05	3.37454e-05	0.00703816	0.000432385
	CB9969	4.6	7.17667e-05	5.76298e-06	1.4211e-05	3.49212e-05	1.82903e-05	1.30483e-05	3.46189e-05	3.37454e-05	0.00643523	0.000432385
	CB9971	5.2	7.08325e-05	5.76298e-06	3.25996e-05	3.49212e-05	1.73478e-05	1.30483e-05	2.90056e-05	3.37454e-05	0.00591838	0.000432385
	CB9972	5.9	7.02943e-05	5.76298e-06	4.88943e-05	3.49212e-05	1.82659e-05	1.30483e-05	4.40148e-05	3.37454e-05	0.00578234	0.000432385
	CB9974	6.7	6.93702e-05	5.76298e-06	6.85978e-05	3.49212e-05	2.20315e-05	1.30483e-05	6.93354e-05	3.37454e-05	0.00561223	0.000432385
	CB9975	8	6.88218e-05	5.76298e-06	7.01392e-05	3.49212e-05	2.52013e-05	1.30483e-05	7.41819e-05	3.37454e-05	0.00548267	0.000432385
	CB9977	10	6.78977e-05	5.76298e-06	5.28084e-05	3.49212e-05	3.0928e-05	1.30483e-05	5.71198e-05	3.37454e-05	0.00516228	0.000432385
	CB9978	14	6.73595e-05	5.76298e-06	3.35242e-05	3.49212e-05	3.36932e-05	1.30483e-05	3.44113e-05	3.37454e-05	0.00492927	0.000432385
	CB9980	18	6.64253e-05	5.76298e-06	3.40124e-06	3.49212e-05	3.53962e-05	1.30483e-05	1.15347e-05	3.37454e-05	0.00455096	0.000432385
	CB9981	23	6.57652e-05	5.76298e-06	1.80704e-05	3.49212e-05	3.2483e-05	1.30483e-05	2.97589e-05	3.37454e-05	0.00443393	0.000432385
	CB9982	30	6.5227e-05	5.76298e-06	1.14864e-05	3.49212e-05	2.63444e-05	1.30483e-05	1.95675e-05	3.37454e-05	0.00454104	0.000432385
	CC0003	40	5.07825e-05	3.21207e-06	7.04636e-06	5.80143e-06	2.19342e-05	7.79073e-06	1.8456e-05	1.06882e-05	0.00455192	3.54755e-05

## Sheet: Intercept Values
	Intercept Values		36Ar [V]	1s	r2			37Ar [V]	1s	r2			38Ar [V]	1s	r2			39Ar [V]	1s	r2			40Ar [V]	1s	r2
	CB9965	3	0.00782457	1.98137e-05	0.886101	PAR	115 of 128	0.0122178	5.82524e-05	0.947631	EXP	16 of 16	0.00180189	4.00304e-05	0.242956	EXP	8 of 8	0.0255922	8.41863e-05	0.970329	EXP	40 of 40	2.28049	0.00170189	0.995599	EXP	40 of 40
	CB9966	3.5	0.00366145	1.47666e-05	0.757043	LIN	93 of 128	0.0115557	6.2217e-05	0.950783	EXP	16 of 16	0.00100445	2.1365e-05	0.42865	EXP	8 of 8	0.020078	7.75113e-05	0.907438	EXP	40 of 40	1.07527	0.000786098	0.995433	EXP	40 of 40
	CB9968	4	0.00253101	1.17646e-05	0.672052	LIN	121 of 128	0.0110964	6.23484e-05	0.924632	EXP	16 of 16	0.000811963	3.14234e-05	0.0768082	EXP	8 of 8	0.0176606	7.51027e-05	0.634684	EXP	40 of 40	0.740171	0.000641891	0.994342	LIN	35 of 40
	CB9969	4.6	0.0015262	8.23768e-06	0.522211	LIN	118 of 128	0.00941256	4.56679e-05	0.954509	EXP	16 of 16	0.000680749	2.19981e-05	0.616911	EXP	8 of 8	0.0135589	5.04835e-05	0.646705	EXP	40 of 40	0.442511	0.00036149	0.993299	EXP	40 of 40
	CB9971	5.2	0.00113319	6.7691e-06	0.557826	EXP	114 of 128	0.00986844	5.3631e-05	0.950981	EXP	16 of 16	0.000574413	2.04085e-05	0.142559	EXP	8 of 8	0.0109611	4.39617e-05	0.473815	EXP	40 of 40	0.316466	0.000388298	0.9837	EXP	40 of 40
	CB9972	5.9	0.00104535	8.57361e-06	0.303851	EXP	124 of 128	0.0132644	9.42424e-05	0.879099	EXP	16 of 16	0.000566074	1.83977e-05	0.509588	EXP	8 of 8	0.0102103	4.10965e-05	0.5724	PAR	40 of 40	0.269154	0.000293413	0.983434	EXP	40 of 40
	CB9974	6.7	0.000992429	7.66291e-06	0.376235	EXP	125 of 128	0.0161472	9.62748e-05	0.934816	EXP	16 of 16	0.000396425	1.05163e-05	0.00258495	EXP	8 of 8	0.00909828	4.75423e-05	0.129197	EXP	40 of 40	0.230575	0.000294985	0.977877	EXP	40 of 40
	CB9975	8	0.00105346	7.22862e-06	0.307473	LIN	120 of 128	0.0213055	0.000109896	0.949949	EXP	16 of 16	0.000426562	1.29187e-05	0.553662	EXP	8 of 8	0.00951838	4.96006e-05	0.320111	EXP	40 of 40	0.233301	0.000165056	0.992779	EXP	40 of 40
	CB9977	10	0.00108708	8.21178e-06	0.502404	LIN	122 of 128	0.0251746	0.000133622	0.951854	EXP	16 of 16	0.000436009	1.53201e-05	0.648122	EXP	8 of 8	0.00932824	4.51945e-05	0.140896	EXP	40 of 40	0.217286	0.000260998	0.983634	EXP	40 of 40
	CB9978	14	0.00158771	9.02121e-06	0.642051	LIN	115 of 128	0.0329849	0.000167162	0.945524	EXP	16 of 16	0.000461157	1.15865e-05	0.633556	EXP	8 of 8	0.0106194	4.4449e-05	0.492292	LIN	40 of 40	0.335196	0.000348587	0.98822	EXP	40 of 40
	CB9980	18	0.00161076	9.14988e-06	0.591506	EXP	119 of 128	0.0344235	0.000127916	0.974994	EXP	16 of 16	0.000489393	2.08833e-05	0.322163	EXP	8 of 8	0.0107072	5.27833e-05	0.333877	EXP	40 of 40	0.3383	0.000259735	0.993687	EXP	40 of 40
	CB9981	23	0.0017909	9.59736e-06	0.659541	EXP	121 of 128	0.0362702	9.48289e-05	0.985874	EXP	16 of 16	0.000522463	2.1203e-05	0.532871	EXP	8 of 8	0.0110049	4.37321e-05	0.382688	EXP	40 of 40	0.375484	0.000406484	0.989199	EXP	40 of 40
	CB9982	30	0.00152765	1.00561e-05	0.505453	EXP	122 of 128	0.0344565	0.000136574	0.96423	EXP	16 of 16	0.000409319	1.75191e-05	0.0537367	EXP	8 of 8	0.0105852	4.36047e-05	0.186078	EXP	40 of 40	0.31585	0.000230988	0.994228	EXP	40 of 40
	CC0003	40	0.00135054	8.96117e-06	0.459897	EXP	119 of 128	0.0277002	0.000106695	0.973725	EXP	16 of 16	0.000367192	1.08355e-05	0.263633	EXP	8 of 8	0.00842929	3.18985e-05	0.348051	EXP	40 of 40	0.284382	0.00035586	0.984261	EXP	40 of 40

## Sheet: Sample Parameters
	Sample Parameters		Sample	Material	Location	Analyst	Temp	Standard	%1s	J	%1s	MDF	%1s	Volume Ratio	Sensitivity	Day	Month	Year	Hour	Min	Resist	Irradiation	Project	Experiment	Nmb	Standard Name
								(in Ma)							(mol/volt)
	CB9965	3	NI-010813-4	groundmass	PL2	Jicha, Brian	3	28.201	0.01	0.0103164	0.1	1.0106	0.1	1	5.902e-15	21	SEP	2014	15	50	1	UW115	UW115E	UW115E4a	1	FC
	CB9966	3.5	NI-010813-4	groundmass	PL2	Jicha, Brian	3.5	28.201	0.01	0.0103164	0.1	1.0106	0.1	1	5.902e-15	21	SEP	2014	16	49	1	UW115	UW115E	UW115E4A	1	FC
	CB9968	4	NI-010813-4	groundmass	PL2	Jicha, Brian	4	28.201	0.01	0.0103164	0.1	1.0106	0.1	1	5.902e-15	21	SEP	2014	18	25	1	UW115	UW115E	UW115E4A	1	FC
	CB9969	4.6	NI-010813-4	groundmass	PL2	Jicha, Brian	4.6	28.201	0.01	0.0103164	0.1	1.0106	0.1	1	5.902e-15	21	SEP	2014	19	18	1	UW115	UW115E	UW115E4A	1	FC
	CB9971	5.2	NI-010813-4	groundmass	PL2	Jicha, Brian	5.2	28.201	0.01	0.0103164	0.1	1.0106	0.1	1	5.902e-15	21	SEP	2014	20	50	1	UW115	UW115E	UW115E4A	1	FC
	CB9972	5.9	NI-010813-4	groundmass	PL2	Jicha, Brian	5.9	28.201	0.01	0.0103164	0.1	1.0106	0.1	1	5.902e-15	21	SEP	2014	21	43	1	UW115	UW115E	UW115E4A	1	FC
	CB9974	6.7	NI-010813-4	groundmass	PL2	Jicha, Brian	6.7	28.201	0.01	0.0103164	0.1	1.0106	0.1	1	5.902e-15	21	SEP	2014	23	14	1	UW115	UW115E	UW115E4A	1	FC
	CB9975	8	NI-010813-4	groundmass	PL2	Jicha, Brian	8	28.201	0.01	0.0103164	0.1	1.0106	0.1	1	5.902e-15	22	SEP	2014	0	8	1	UW115	UW115E	UW115E4A	1	FC
	CB9977	10	NI-010813-4	groundmass	PL2	Jicha, Brian	10	28.201	0.01	0.0103164	0.1	1.0106	0.1	1	5.902e-15	22	SEP	2014	1	39	1	UW115	UW115E	UW115E4A	1	FC
	CB9978	14	NI-010813-4	groundmass	PL2	Jicha, Brian	14	28.201	0.01	0.0103164	0.1	1.0106	0.1	1	5.902e-15	22	SEP	2014	2	32	1	UW115	UW115E	UW115E4A	1	FC
	CB9980	18	NI-010813-4	groundmass	PL2	Jicha, Brian	18	28.201	0.01	0.0103164	0.1	1.0106	0.1	1	5.902e-15	22	SEP	2014	4	4	1	UW115	UW115E	UW115E4A	1	FC
	CB9981	23	NI-010813-4	groundmass	PL2	Jicha, Brian	23	28.201	0.01	0.0103164	0.1	1.0106	0.1	1	5.902e-15	22	SEP	2014	5	9	1	UW115	UW115E	UW115E4A	1	FC
	CB9982	30	NI-010813-4	groundmass	PL2	Jicha, Brian	30	28.201	0.01	0.0103164	0.1	1.0106	0.1	1	5.902e-15	22	SEP	2014	6	2	1	UW115	UW115E	UW115E4A	1	FC
	CC0003	40	NI-010813-4	groundmass	PL2	Jicha, Brian	40	28.201	0.01	0.0103164	0.1	1.0106	0.1	1	5.902e-15	22	SEP	2014	22	56	1	UW115	UW115E	UW115E5a	1	FC

[truncated: 1 more sheets: Irradiation Constants]
