# Supplementary material for: Record of massive upwellings from the Pacific large low shear velocity province
Source: Nat Commun. 2016 Nov 8;7:13309. doi: 10.1038/ncomms13309 (PMC5105175; doi:10.1038/ncomms13309)
Supplement: Supplementary Data 6 — Detailed step-heating experiments and 40Ar/39Ar spectra 5 [file ncomms13309-s7.xls]

## Sheet: Hidden Data
Double Line Plot Age Plateau			Double Line Plot K/Ca Plateau			X-Y Plot Normal Isochron		X-Y Plot Inverse Isochron		Error Ellipses Normal Isochron		Error Ellipses Inverse Isochron
Ar39k%	Line 1	Line 2	Ar39k%	Line 1	Line 2	X-axis	Y-axis	X-axis	Y-axis	X-axis	Y-axis	X-axis	Y-axis
0	41.8529	136.134	0	0.484764	0.704259	2.15339	305.896	0.00703961	0.00326909			0.00712696	0.00327142
0.610456	41.8529	136.134	0.610456	0.484764	0.704259	7.47897	325.888	0.0229495	0.00306854			0.00712441	0.00325546
0.610456	89.1763	61.1957	0.610456	0.776062	0.63414	11.8722	344.31	0.0344811	0.00290436			0.00711608	0.00324044
2.64837	89.1763	61.1957	2.64837	0.776062	0.63414	16.8429	366.66	0.0459361	0.00272732			0.00710254	0.00322736
2.64837	67.7149	84.4034	2.64837	0.722357	0.842146	22.478	388.151	0.0579104	0.00257631			0.0070847	0.00321713
5.95554	67.7149	84.4034	5.95554	0.722357	0.842146	25.3039	407.447	0.0621035	0.00245431			0.0070638	0.00321044
5.95554	84.1824	72.0517	5.95554	0.718305	0.63106	22.6023	393.145	0.057491	0.00254359			0.00704125	0.00320775
10.4229	84.1824	72.0517	10.4229	0.718305	0.63106	42.5206	477.398	0.0890673	0.00209469			0.00701858	0.00320924
10.4229	71.7752	80.7266	10.4229	0.517362	0.583816	127.131	848.021	0.149915	0.00117922			0.00699735	0.0032148
18.316	71.7752	80.7266	18.316	0.517362	0.583816	97.6765	716.824	0.136263	0.00139504			0.006979	0.00322407
18.316	85.6434	77.7946	18.316	0.551264	0.487913	31.9985	435.113	0.0735405	0.00229825			0.00696478	0.0032364
25.7826	85.6434	77.7946	25.7826	0.551264	0.487913	25.3389	405.865	0.0624318	0.00246387			0.00695565	0.00325096
25.7826	75.4209	84.2586	25.7826	0.368576	0.413218							0.00695225	0.00326676
34.8831	75.4209	84.2586	34.8831	0.368576	0.413218							0.00695481	0.00328271
34.8831	81.756	76.3951	34.8831	0.475312	0.424517							0.00696314	0.00329774
45.7839	81.756	76.3951	45.7839	0.475312	0.424517							0.00697668	0.00331081
45.7839	79.185	81.4324	45.7839	0.473306	0.528877							0.00699451	0.00332104
64.2988	79.185	81.4324	64.2988	0.473306	0.528877							0.00701542	0.00332773
64.2988	81.0353	78.403	64.2988	0.145227	0.130336							0.00703797	0.00333043
82.1081	81.0353	78.403	82.1081	0.145227	0.130336							0.00706064	0.00332894
82.1081	76.6145	84.6194	82.1081	0.0325614	0.0362874							0.00708187	0.00332337
88.7564	76.6145	84.6194	88.7564	0.0325614	0.0362874							0.00710022	0.00331411
88.7564	84.5357	76.4249	88.7564	0.0645471	0.0579479							0.00711444	0.00330178
100	84.5357	76.4249	100	0.0645471	0.0579479							0.00712356	0.00328722
												0.00712696	0.00327142
												0.0231029	0.0030703
												0.0230979	0.003055
												0.0230827	0.00304061
												0.0230585	0.00302813
												0.0230268	0.00301841
												0.0229899	0.00301209
												0.0229502	0.00300963
												0.0229105	0.00301118
												0.0228734	0.00301664
												0.0228415	0.00302564
												0.022817	0.00303756
												0.0228015	0.00305159
												0.0227961	0.00306677
												0.0228012	0.00308208
												0.0228163	0.00309647
												0.0228406	0.00310895
												0.0228722	0.00311867
												0.0229092	0.00312498
												0.0229489	0.00312745
												0.0229886	0.0031259
												0.0230256	0.00312044
												0.0230575	0.00311144
												0.023082	0.00309952
												0.0230975	0.00308549
												0.0231029	0.0030703
												0.0346815	0.00290589
												0.0346748	0.00289221
												0.0346549	0.00287935
												0.0346231	0.00286821
												0.0345817	0.00285952
												0.0345334	0.00285389
												0.0344815	0.0028517
												0.0344296	0.0028531
												0.0343812	0.00285799
												0.0343396	0.00286605
												0.0343077	0.00287671
												0.0342876	0.00288926
												0.0342807	0.00290283
												0.0342874	0.00291651
												0.0343073	0.00292937
												0.0343391	0.00294051
												0.0343805	0.0029492
												0.0344288	0.00295483
												0.0344807	0.00295702
												0.0345326	0.00295562
												0.034581	0.00295072
												0.0346225	0.00294267
												0.0346545	0.00293201
												0.0346746	0.00291946
												0.0346815	0.00290589
												0.0462328	0.00272865
												0.0462228	0.00271541
												0.0461932	0.00270298
												0.0461461	0.00269222
												0.0460846	0.00268384
												0.0460131	0.00267843
												0.0459363	0.00267635
												0.0458595	0.00267775
												0.0457879	0.00268252
												0.0457264	0.00269035
												0.0456792	0.00270069
												0.0456494	0.00271285
												0.0456393	0.002726
												0.0456493	0.00273924
												0.0456789	0.00275166
												0.045726	0.00276243
												0.0457875	0.0027708
												0.045859	0.00277621
												0.0459358	0.00277829
												0.0460126	0.0027769
												0.0460842	0.00277212
												0.0461457	0.0027643
												0.046193	0.00275395
												0.0462227	0.00274179
												0.0462328	0.00272865
												0.058273	0.00257708
												0.0582607	0.00256482
												0.0582245	0.00255334
												0.0581669	0.00254343
												0.0580918	0.00253576
												0.0580043	0.00253086
												0.0579105	0.00252905
												0.0578166	0.00253046
												0.0577291	0.002535
												0.057654	0.00254235
												0.0575964	0.00255202
												0.0575601	0.00256334
												0.0575477	0.00257555
												0.05756	0.00258781
												0.0575963	0.00259929
												0.0576539	0.00260919
												0.057729	0.00261686
												0.0578164	0.00262177
												0.0579103	0.00262358
												0.0580041	0.00262216
												0.0580916	0.00261763
												0.0581668	0.00261027
												0.0582244	0.00260061
												0.0582607	0.00258928
												0.058273	0.00257708
												0.0624462	0.00245554
												0.0624346	0.002444
												0.0624004	0.00243316
												0.0623459	0.00242376
												0.062275	0.00241644
												0.0621923	0.0024117
												0.0621036	0.00240986
												0.0620149	0.00241106
												0.0619322	0.0024152
												0.0618612	0.00242201
												0.0618067	0.00243101
												0.0617724	0.00244161
												0.0617607	0.00245307
												0.0617723	0.00246461
												0.0618065	0.00247546
												0.061861	0.00248486
												0.0619319	0.00249218
												0.0620146	0.00249692
												0.0621033	0.00249875
												0.062192	0.00249756
												0.0622747	0.00249342
												0.0623457	0.00248661
												0.0624002	0.0024776
												0.0624345	0.00246701
												0.0624462	0.00245554
												0.0578275	0.00254644
												0.0578161	0.00253441
												0.0577826	0.002523
												0.0577292	0.002513
												0.0576596	0.00250508
												0.0575785	0.00249979
												0.0574914	0.00249748
												0.0574043	0.00249831
												0.0573231	0.00250223
												0.0572533	0.00250897
												0.0571998	0.00251807
												0.057166	0.00252891
												0.0571545	0.00254074
												0.0571658	0.00255278
												0.0571994	0.00256418
												0.0572528	0.00257418
												0.0573224	0.0025821
												0.0574035	0.0025874
												0.0574906	0.0025897
												0.0575777	0.00258887
												0.0576589	0.00258495
												0.0577287	0.00257821
												0.0577822	0.00256911
												0.0578159	0.00255828
												0.0578275	0.00254644
												0.0895855	0.00209824
												0.0895679	0.00208707
												0.0895162	0.00207642
												0.0894339	0.00206702
												0.0893267	0.0020595
												0.0892017	0.00205437
												0.0890676	0.002052
												0.0889335	0.00205253
												0.0888085	0.00205594
												0.0887011	0.00206199
												0.0886187	0.00207026
												0.0885669	0.0020802
												0.0885492	0.00209113
												0.0885668	0.0021023
												0.0886185	0.00211295
												0.0887007	0.00212236
												0.088808	0.00212988
												0.0889329	0.002135
												0.089067	0.00213738
												0.0892012	0.00213684
												0.0893261	0.00213344
												0.0894335	0.00212739
												0.0895159	0.00211911
												0.0895677	0.00210917
												0.0895855	0.00209824
												0.15077	0.00118159
												0.150741	0.0011744
												0.150656	0.00116754
												0.15052	0.00116147
												0.150343	0.00115661
												0.150137	0.00115329
												0.149915	0.00115174
												0.149694	0.00115206
												0.149488	0.00115423
												0.149311	0.00115811
												0.149175	0.00116342
												0.149089	0.00116981
												0.14906	0.00117684
												0.149089	0.00118403
												0.149175	0.0011909
												0.14931	0.00119697
												0.149487	0.00120182
												0.149694	0.00120514
												0.149915	0.00120669
												0.150136	0.00120637
												0.150343	0.0012042
												0.15052	0.00120032
												0.150656	0.00119501
												0.150741	0.00118862
												0.15077	0.00118159
												0.137024	0.00139729
												0.136998	0.00138934
												0.136922	0.00138178
												0.136801	0.00137512
												0.136644	0.00136982
												0.13646	0.00136624
												0.136263	0.00136462
												0.136066	0.00136507
												0.135882	0.00136757
												0.135725	0.00137194
												0.135603	0.00137788
												0.135527	0.001385
												0.135501	0.0013928
												0.135527	0.00140075
												0.135603	0.00140831
												0.135724	0.00141497
												0.135882	0.00142027
												0.136066	0.00142385
												0.136263	0.00142547
												0.13646	0.00142501
												0.136643	0.00142251
												0.136801	0.00141814
												0.136922	0.0014122
												0.136998	0.00140509
												0.137024	0.00139729
												0.0740774	0.0023045
												0.0740593	0.00229065
												0.0740058	0.00227732
												0.0739206	0.00226541
												0.0738095	0.00225574
												0.0736801	0.00224897
												0.0735412	0.00224556
												0.0734022	0.00224574
												0.0732726	0.0022495
												0.0731613	0.00225658
												0.0730759	0.0022665
												0.0730221	0.00227858
												0.0730036	0.00229201
												0.0730218	0.00230586
												0.0730753	0.00231919
												0.0731605	0.0023311
												0.0732716	0.00234076
												0.073401	0.00234753
												0.0735399	0.00235094
												0.0736789	0.00235076
												0.0738085	0.00234701
												0.0739198	0.00233993
												0.0740052	0.00233001
												0.074059	0.00231792
												0.0740774	0.0023045
												0.0627714	0.00246625
												0.0627599	0.00245425
												0.0627261	0.0024429
												0.0626722	0.00243297
												0.0626019	0.00242516
												0.06252	0.00241998
												0.0624321	0.0024178
												0.0623442	0.00241875
												0.0622623	0.00242278
												0.0621919	0.00242961
												0.0621378	0.00243877
												0.0621038	0.00244965
												0.0620922	0.00246149
												0.0621037	0.0024735
												0.0621375	0.00248485
												0.0621914	0.00249477
												0.0622617	0.00250259
												0.0623436	0.00250776
												0.0624315	0.00250995
												0.0625194	0.002509
												0.0626013	0.00250497
												0.0626717	0.00249814
												0.0627258	0.00248897
												0.0627598	0.0024781
												0.0627714	0.00246625

## Sheet: Incremental Heating Summary
	Incremental Heating			36Ar(a) [V]	37Ar(ca) [V]	38Ar(cl) [V]	39Ar(k) [V]	40Ar(r) [V]	Age	± 2s	40Ar(r)	39Ar(k)	K/Ca	± 2s
									(Ma)		(%)	(%)
	CB7954	2.3	4	0.00294854	0.00459237	4.18012e-05	0.00634934	0.030652	88.9934	47.1404	3.39842	0.610456	0.594511	0.109747
	CB7955	2.7	4	0.00283411	0.0129264	0.00017519	0.0211962	0.0861228	75.186	13.9903	9.32454	2.03791	0.705101	0.0709611
	CB7957	3.1	4	0.00289735	0.0189083	0.000145267	0.0343979	0.141419	76.0591	8.34426	14.1759	3.30718	0.782252	0.0598947
	CB7958	3.5	4	0.00275874	0.029614	8.14266e-05	0.0464652	0.196312	78.1171	6.06535	19.4071	4.46739	0.674683	0.0436224
	CB7960	4	4	0.00365227	0.0641153	7.93279e-05	0.0820957	0.338388	76.2509	4.47569	23.8692	7.89308	0.550589	0.0332272
	CB7961	4.6	4	0.00306907	0.0642692	8.84927e-05	0.0776593	0.343573	81.719	3.9244	27.4743	7.46654	0.519588	0.0316757
	CB7963	5.3	4	0.00418783	0.104123	0.000254923	0.0946545	0.40892	79.8397	4.41886	24.8361	9.10054	0.390897	0.0223208
	CB7964	6.3	4	0.00266646	0.108361	0.000142508	0.113379	0.485024	79.0756	2.68047	38.1001	10.9008	0.449914	0.0253976
	CB7966	8	4	0.00151476	0.165252	0.000255596	0.192573	0.836935	80.3087	1.12368	65.1489	18.5149	0.501092	0.0277852
	CB7967	10	4	0.0018964	0.578095	0.000197596	0.185234	0.799001	79.7191	1.31618	58.7722	17.8093	0.137781	0.00744569
	CB7969	15	4	0.00216099	0.863741	0.000162161	0.0691483	0.301702	80.6169	4.00245	32.0854	6.64825	0.0344244	0.00186303
	CB7970	25	4	0.00461522	0.821032	0.000137909	0.116945	0.509359	80.4803	4.05543	27.1916	11.2436	0.0612475	0.00329958
			S	0.0352017	2.83503	0.0017622	1.0401	4.47741
	Information on Analysis				Results		40(r)/39(k)	± 2s	Age	± 2s	MSWD	39Ar(k)	K/Ca	± 2s
									(Ma)			(%,n)
	Sample = NI-010913-12				Age Plateau		4.32324	0.0407148	79.8959	0.768099	0.592292	100	0.0540575	0.0409303
	Material = gmass							0.00941765		0.00961374	0.836876	12
	Location = H13				Minimal External Error					3.22163	1.8528	2σ Confidence Limit
	Analyst = Jicha, Brian				Analytical Error					0.736247	1	Error Magnification
	Project = UW115J
	Mass Discrimination Law = LIN				Total Fusion Age		4.3048	0.0592529	79.5624	1.09362		12	0.157756	0.00404556
	Irradiation = UW115							0.0137644		0.0137454
	J = 0.01031950 ± 0.00001445				Minimal External Error					3.30202
	FC = 28.201 ± 0.003 Ma				Analytical Error					1.07167

## Sheet: Normal Isochron Table
	Normal Isochron			39(k)/36(a)	± 2s	40(a+r)/36(a)	± 2s			r.i.
	CB7954	2.3	4	2.15339	0.048037	305.896	5.74369			0.831007
	CB7955	2.7	4	7.47897	0.150885	325.888	6.25913			0.943546
	CB7957	3.1	4	11.8722	0.224342	344.31	6.24498			0.951543
	CB7958	3.5	4	16.8429	0.33054	366.66	6.85449			0.944295
	CB7960	4	4	22.478	0.433664	388.151	7.12167			0.945864
	CB7961	4.6	4	25.3039	0.475525	407.447	7.3811			0.955931
	CB7963	5.3	4	22.6023	0.423645	393.145	7.14095			0.950176
	CB7964	6.3	4	42.5206	0.884227	477.398	9.76297			0.96035
	CB7966	8	4	127.131	2.99912	848.021	19.8325			0.970551
	CB7967	10	4	97.6765	2.16537	716.824	15.6755			0.967895
	CB7969	15	4	31.9985	0.748397	435.113	10.0455			0.950728
	CB7970	25	4	25.3389	0.487356	405.865	7.60009			0.959272
	Results			40(a)/36(a)	± 2s	40(r)/39(k)	± 2s	Age	± 2s	MSWD
								(Ma)
	Normal Isochron			294.341	2.37455	4.34182	0.0563873	80.2319	1.04289	0.585371
					0.00806735		0.012987		0.0129985	0.8274
	Minimal External Error								3.31045
	Analytical Error								1.01947
	Statistics			2σ Confidence Limit	1.89443		Convergence	3.56488e-08
				Error Magnification	1		Number of Iterations	34
				Number of Data Points	12		Calculated Line	Weighted York-2

## Sheet: Inverse Isochron Table
	Inverse Isochron			39(k)/40(a+r)	± 2s	36(a)/40(a+r)	± 2s			r.i.
	CB7954	2.3	4	0.00703961	8.737e-05	0.00326909	6.13825e-05			0.0192438
	CB7955	2.7	4	0.0229495	0.000153414	0.00306854	5.89355e-05			0.0255335
	CB7957	3.1	4	0.0344811	0.00020044	0.00290436	5.26783e-05			0.026989
	CB7958	3.5	4	0.0459361	0.000296774	0.00272732	5.09857e-05			0.025189
	CB7960	4	4	0.0579104	0.000362666	0.00257631	4.72694e-05			0.0158572
	CB7961	4.6	4	0.0621035	0.000342773	0.00245431	4.4461e-05			0.0273714
	CB7963	5.3	4	0.057491	0.000336513	0.00254359	4.62009e-05			0.0604885
	CB7964	6.3	4	0.0890673	0.000518148	0.00209469	4.28371e-05			0.0824474
	CB7966	8	4	0.149915	0.000855127	0.00117922	2.75781e-05			0.0860359
	CB7967	10	4	0.136263	0.000761349	0.00139504	3.05067e-05			0.0735295
	CB7969	15	4	0.0735405	0.000536904	0.00229825	5.306e-05			0.116558
	CB7970	25	4	0.0624318	0.000339636	0.00246387	4.61377e-05			0.0506387
	Results			40(a)/36(a)	± 2s	40(r)/39(k)	± 2s	Age	± 2s	MSWD
								(Ma)
	Inverse Isochron			294.386	2.37379	4.34169	0.0563276	80.2295	1.04184	0.58405
					0.00806351		0.0129737		0.0129857	0.828481
	Minimal External Error								3.31002
	Analytical Error								1.01839
	Statistics			2σ Confidence Limit	1.89443		Convergence	1.9483e-07
				Error Magnification	1		Number of Iterations	4
				Number of Data Points	12		Calculated Line	Weighted York-2
				Spreading Factor	0.62032

## Sheet: Relative Abundances
	Relative Abundances			36Ar [V]	%1s	37Ar [V]	%1s	38Ar [V]	%1s	39Ar [V]	%1s	40Ar [V]	%1s	40(r)/39(k)	± 2s	Age	± 2s	40Ar(r)	39Ar(k)	K/Ca	± 2s
																(Ma)		(%)	(%)
	CB7954	2.3	4	0.00294976	0.932447	0.00459237	9.20977	0.000672979	6.29827	0.00635253	0.611135	0.901948	0.105884	4.82759	2.61987	88.9934	47.1404	3.39842	0.610456	0.594511	0.109747
	CB7955	2.7	4	0.00283758	0.954854	0.0129264	5.02168	0.000964669	3.32831	0.0212052	0.321604	0.923614	0.0905284	4.06312	0.771681	75.186	13.9903	9.32454	2.03791	0.705101	0.0709611
	CB7957	3.1	4	0.00290239	0.901358	0.0189083	3.81823	0.00110649	3.97935	0.034411	0.278034	0.997605	0.0843414	4.11129	0.460475	76.0591	8.34426	14.1759	3.30718	0.782252	0.0598947
	CB7958	3.5	4	0.00276661	0.927948	0.029614	3.21781	0.00116282	3.72293	0.0464858	0.310893	1.01154	0.0872056	4.22492	0.335091	78.1171	6.06535	19.4071	4.46739	0.674683	0.0436224
	CB7960	4	4	0.00366928	0.910542	0.0641153	3.00189	0.00176049	2.96048	0.0821403	0.305595	1.41768	0.0674845	4.12187	0.247015	76.2509	4.47569	23.8692	7.89308	0.550589	0.0332272
	CB7961	4.6	4	0.00308612	0.896838	0.0642692	3.03676	0.00160635	2.28552	0.077704	0.263123	1.25053	0.0827085	4.42411	0.217237	81.719	3.9244	27.4743	7.46654	0.519588	0.0316757
	CB7963	5.3	4	0.00421548	0.893178	0.104123	2.84286	0.0021895	1.76623	0.0947269	0.26356	1.64647	0.126791	4.32013	0.244357	79.8397	4.41886	24.8361	9.10054	0.390897	0.0223208
	CB7964	6.3	4	0.00269521	0.99919	0.108361	2.81183	0.00201776	2.4898	0.113455	0.244953	1.27302	0.156582	4.27789	0.148165	79.0756	2.68047	38.1001	10.9008	0.449914	0.0253976
	CB7966	8	4	0.00155861	1.12153	0.165252	2.76295	0.00287371	2.09343	0.192688	0.229308	1.28465	0.169363	4.34607	0.062154	80.3087	1.12368	65.1489	18.5149	0.501092	0.0277852
	CB7967	10	4	0.00204965	0.979737	0.578095	2.69169	0.00280674	1.95224	0.185636	0.235168	1.35949	0.149845	4.31347	0.072778	79.7191	1.31618	58.7722	17.8093	0.137781	0.00744569
	CB7969	15	4	0.00238992	0.988235	0.863741	2.69039	0.001422	2.51797	0.0697486	0.28642	0.940312	0.22161	4.36312	0.221424	80.6169	4.00245	32.0854	6.64825	0.0344244	0.00186303
	CB7970	25	4	0.00483282	0.878477	0.821032	2.68228	0.00243659	1.75504	0.117515	0.24554	1.87322	0.113555	4.35556	0.224339	80.4803	4.05543	27.1916	11.2436	0.0612475	0.00329958
			S	0.0359534	0.27714	2.83503	1.27937	0.0210201	0.743977	1.04207	0.0852699	14.8801	0.0375166
	Information on Analysis and Constants Used in Calculations									Results		40(a)/36(a)	± 2s	40(r)/39(k)	± 2s	Age	± 2s	MSWD	39Ar(k)	K/Ca	± 2s
																(Ma)			(%,n)
	Sample = NI-010913-12				Age Equations = Conventional					Age Plateau				4.32324	0.0407148	79.8959	0.768099	0.592292	100	0.0540575	0.0409303
	Material = gmass				Negative Intensities = Allowed										0.00941765		0.00961374	0.836876	12
	Location = H13				Decay Constant 40K = 5.463 ± 0.107 E-10 1/a					Minimal External Error							3.22163	1.8528	2σ Confidence Limit
	Analyst = Jicha, Brian				Decay Constant 39Ar = 2.940 ± 0.029 E-07 1/h					Analytical Error							0.736247	1	Error Magnification
	Project = UW115J				Decay Constant 37Ar = 8.230 ± 0.082 E-04 1/h
	Mass Discrimination Law = LIN				Decay Constant 36Cl = 2.303 ± 0.046 E-06 1/a					Total Fusion Age				4.3048	0.0592529	79.5624	1.09362		12	0.157756	0.00404556
	Irradiation = UW115				Atmospheric Ratio 40/36(a) = 295.50 ± 0.50										0.0137644		0.0137454
	J = 0.01031950 ± 0.00001445				Atmospheric Ratio 38/36(a) = 0.1880 ± 0.0003					Minimal External Error							3.30202
	FC = 28.201 ± 0.003 Ma				Production Ratio 39/37(ca) = 0.000695 ± 0.000009					Analytical Error							1.07167
	IGSN = Undefined				Production Ratio 38/37(ca) = 0.000020 ± 0.000001
	Preferred Age = Undefined				Production Ratio 36/37(ca) = 0.000265 ± 0.000002					Normal Isochron		294.341	2.37455	4.34182	0.0563873	80.2319	1.04289	0.585371	100
	Classification = Undefined				Production Ratio 40/39(k) = 0.000540 ± 0.000140								0.00806735		0.012987		0.0129985	0.8274	12
	Experiment Type = Undefined				Production Ratio 38/39(k) = 0.012100 ± 0.000023					Minimal External Error							3.31045	1.89443	2σ Confidence Limit
	Extraction Method = Undefined				Production Ratio 36/38(cl) = 316.00 ± 15.80					Analytical Error							1.01947	1	Error Magnification
	Heating = 60 sec				Scaling Ratio K/Ca = 0.430												34		Number of Iterations
	Isolation = 15.00 min																3.56488e-08		Convergence
	Instrument = MAP215
	Lithology = Undefined									Inverse Isochron		294.386	2.37379	4.34169	0.0563276	80.2295	1.04184	0.58405	100
	Lat-Lon = Undefined - Undefined												0.00806351		0.0129737		0.0129857	0.828481	12
	Feature = Undefined									Minimal External Error							3.31002	1.89443	2σ Confidence Limit
										Analytical Error							1.01839	1	Error Magnification
																	4		Number of Iterations
																	1.9483e-07		Convergence
																	0.62032		Spreading Factor

## Sheet: Degassing Patterns
	Degassing Patterns			36Ar(a) [V]	%1s	36Ar(c) [V]	%1s	36Ar(ca) [V]	%1s	36Ar(cl) [V]	%1s	37Ar(ca) [V]	%1s	38Ar(a) [V]	%1s	38Ar(c) [V]	%1s	38Ar(k) [V]	%1s	38Ar(ca) [V]	%1s	38Ar(cl) [V]	%1s	39Ar(k) [V]	%1s	39Ar(ca) [V]	%1s	40Ar(r) [V]	%1s	40Ar(a) [V]	%1s	40Ar(c) [V]	%1s	40Ar(k) [V]	%1s
	CB7954	2.3	4	0.00294854	0.932842	0	0	1.21698e-06	9.24709	9.60557e-09	102.217	0.00459237	9.20977	0.00055426	0.946464	0	0	7.6827e-05	0.640299	9.00104e-08	10.073	4.18012e-05	102.24	0.00634934	0.61146	3.1917e-06	9.29967	0.030652	27.1275	0.871293	0.948027	0	0	3.42864e-06	25.9272
	CB7955	2.7	4	0.00283411	0.956042	0	0	3.42548e-06	5.08981	4.02659e-08	18.7109	0.0129264	5.02168	0.000532751	0.969338	0	0	0.000256475	0.37366	2.53357e-07	6.47022	0.00017519	18.8328	0.0211962	0.321747	8.98382e-06	5.18473	0.0861228	9.49072	0.83748	0.970864	0	0	1.1446e-05	25.922
	CB7957	3.1	4	0.00289735	0.902953	0	0	5.01071e-06	3.9074	3.34015e-08	30.6186	0.0189083	3.81823	0.000544638	0.917019	0	0	0.000416214	0.336845	3.70604e-07	5.58796	0.000145267	30.6932	0.0343979	0.278145	1.31413e-05	4.03026	0.141419	5.59322	0.856167	0.918632	0	0	1.85748e-05	25.9215
	CB7958	3.5	4	0.00275874	0.930643	0	0	7.84771e-06	3.32313	1.87266e-08	53.6595	0.029614	3.21781	0.000518583	0.944296	0	0	0.000562229	0.364475	5.80434e-07	5.19622	8.14266e-05	53.7021	0.0464652	0.311034	2.05817e-05	3.46676	0.196312	3.95343	0.815208	0.945863	0	0	2.50912e-05	25.9219
	CB7960	4	4	0.00365227	0.914897	0	0	1.69905e-05	3.11452	1.82512e-08	66.4923	0.0641153	3.00189	0.000686546	0.928783	0	0	0.000993358	0.35999	1.25666e-06	5.06535	7.93279e-05	66.5267	0.0820957	0.305766	4.45601e-05	3.26733	0.338388	2.98075	1.07925	0.930375	0	0	4.43317e-05	25.9218
	CB7961	4.6	4	0.00306907	0.90199	0	0	1.70313e-05	3.14814	2.0364e-08	42.2347	0.0642692	3.03676	0.000576918	0.916071	0	0	0.000939678	0.32468	1.25968e-06	5.08609	8.84927e-05	42.2889	0.0776593	0.263281	4.46671e-05	3.2994	0.343573	2.441	0.90691	0.917685	0	0	4.1936e-05	25.9213
	CB7963	5.3	4	0.00418783	0.899288	0	0	2.75926e-05	2.96155	5.86862e-08	15.7165	0.104123	2.84286	0.000787219	0.91341	0	0	0.00114532	0.325078	2.04081e-06	4.97275	0.000254923	15.8614	0.0946545	0.263772	7.23656e-05	3.12185	0.40892	2.81579	1.2375	0.91503	0	0	5.11134e-05	25.9213
	CB7964	6.3	4	0.00266646	1.01046	0	0	2.87156e-05	2.93177	3.28141e-08	35.7286	0.108361	2.81183	0.000501235	1.02305	0	0	0.00137189	0.310139	2.12387e-06	4.95507	0.000142508	35.7926	0.113379	0.245124	7.53108e-05	3.09362	0.485024	1.71432	0.787938	1.02449	0	0	6.12248e-05	25.9212
	CB7966	8	4	0.00151476	1.157	0	0	4.37917e-05	2.88493	5.88772e-08	23.9384	0.165252	2.76295	0.000284741	1.16802	0	0	0.00233013	0.297906	3.23894e-06	4.9275	0.000255596	24.0338	0.192573	0.229452	0.00011485	3.04926	0.836935	0.677247	0.447611	1.16928	0	0	0.000103989	25.921
	CB7967	10	4	0.0018964	1.08308	0	0	0.000153195	2.81675	4.55264e-08	28.2461	0.578095	2.69169	0.000356482	1.09483	0	0	0.00224133	0.302797	1.13307e-05	4.8879	0.000197596	28.327	0.185234	0.235767	0.000401776	2.98484	0.799001	0.809999	0.560388	1.09618	0	0	0.000100026	25.9211
	CB7969	15	4	0.00216099	1.13288	0	0	0.000228891	2.81551	3.73768e-08	22.5029	0.863741	2.69039	0.000406218	1.14412	0	0	0.000836694	0.346753	1.69293e-05	4.88719	0.000162161	22.6043	0.0691483	0.290065	0.0006003	2.98367	0.301702	2.52082	0.638572	1.14542	0	0	3.73401e-05	25.9216
	CB7970	25	4	0.00461522	0.929371	0	0	0.000217573	2.80776	3.17937e-08	31.9638	0.821032	2.68228	0.00086756	0.943043	0	0	0.00141503	0.311754	1.60922e-05	4.88273	0.000137909	32.0353	0.116945	0.247165	0.000570617	2.97636	0.509359	2.56342	1.3638	0.944612	0	0	6.315e-05	25.9212
			S	0.0352017	0.284496	0	0	0.000751283	1.33875	4.05689e-07	9.02496	2.83503	1.27937	0.00661715	0.288534	0	0	0.0125852	0.107639	5.55666e-05	2.32241	0.0017622	9.05105	1.0401	0.0854737	0.00197035	1.41857	4.47741	0.682891	10.4021	0.288997	0	0	0.000561653	8.92574
			S							0.0359534	0.279949	2.83503	1.27937									0.0210201	0.76694			1.04207	0.0853542							14.8801	0.288163

## Sheet: Additional Parameters
	Additional Parameters			40Ar/39Ar	1s	37Ar/39Ar	1s	36Ar/39Ar	1s	Time (days)	37Ar (decay)	39Ar (decay)	40Ar (moles)
	CB7954	2.3	4	141.983	0.880632	0.72292	0.0667256	0.464345	0.00517686	138.569	16.6605	1.00101	5.3233e-15
	CB7955	2.7	4	43.556	0.145521	0.609583	0.0306741	0.133815	0.00134827	138.599	16.6703	1.00101	5.45117e-15
	CB7957	3.1	4	28.9909	0.0842316	0.549485	0.0210362	0.0843449	0.000795597	138.653	16.6884	1.00101	5.88786e-15
	CB7958	3.5	4	21.7603	0.0702622	0.637055	0.0205946	0.0595151	0.000582441	138.683	16.6982	1.00101	5.97014e-15
	CB7960	4	4	17.2592	0.0540142	0.780558	0.0235526	0.0446709	0.000429044	138.738	16.7163	1.00101	8.36714e-15
	CB7961	4.6	4	16.0934	0.0443883	0.827102	0.0252112	0.0397164	0.000371205	138.767	16.726	1.00101	7.3806e-15
	CB7963	5.3	4	17.3813	0.0508353	1.09919	0.0313825	0.0445014	0.00041442	138.822	16.7441	1.00101	9.71749e-15
	CB7964	6.3	4	11.2205	0.0326207	0.955103	0.0269575	0.0237558	0.000244394	138.852	16.754	1.00101	7.51338e-15
	CB7966	8	4	6.667	0.0190058	0.857615	0.023777	0.00808878	9.25946e-05	138.907	16.7721	1.00101	7.582e-15
	CB7967	10	4	7.32342	0.0204214	3.11413	0.0841421	0.0110412	0.000111248	138.937	16.782	1.00101	8.0237e-15
	CB7969	15	4	13.4814	0.0488221	12.3836	0.33505	0.0342647	0.000352552	138.991	16.8	1.00101	5.54972e-15
	CB7970	25	4	15.9402	0.0431226	6.98661	0.188184	0.0411251	0.000375121	139.021	16.8099	1.00101	1.10557e-14

## Sheet: Procedure Blanks
	Procedure Blanks		36Ar [V]	1s	37Ar [V]	1s	38Ar [V]	1s	39Ar [V]	1s	40Ar [V]	1s
	CB7954	2.3	0.000101101	4.4655e-06	1.9617e-05	2.15213e-05	4.33733e-05	2.56924e-05	-6.12441e-06	9.37377e-06	0.00506851	0.000716924
	CB7955	2.7	0.00010956	4.4655e-06	1.90837e-05	2.15213e-05	3.36313e-05	2.56924e-05	-5.63045e-06	9.37377e-06	0.00545455	0.000716924
	CB7957	3.1	0.000120915	4.4655e-06	2.12349e-05	2.15213e-05	2.39908e-05	2.56924e-05	1.88021e-06	9.37377e-06	0.0061638	0.000716924
	CB7958	3.5	0.000124818	4.4655e-06	2.41098e-05	2.15213e-05	2.32381e-05	2.56924e-05	9.56241e-06	9.37377e-06	0.00654984	0.000716924
	CB7960	4	0.000127801	4.4655e-06	3.25225e-05	2.15213e-05	3.01125e-05	2.56924e-05	3.02794e-05	9.37377e-06	0.00725909	0.000716924
	CB7961	4.6	0.000127181	4.4655e-06	3.86459e-05	2.15213e-05	3.81214e-05	2.56924e-05	4.47752e-05	9.37377e-06	0.00763615	0.000716924
	CB7963	5.3	0.000122731	8.09553e-06	2.94986e-05	4.75117e-05	3.74303e-05	2.32519e-05	4.43182e-05	5.47896e-05	0.00689822	0.00190061
	CB7964	6.3	0.000123357	8.09553e-06	8.26231e-06	4.75117e-05	3.88175e-05	2.32519e-05	1.93955e-05	5.47896e-05	0.006953	0.00190061
	CB7966	8	0.000126674	8.09553e-06	1.35516e-05	4.75117e-05	4.03081e-05	2.32519e-05	1.18906e-06	5.47896e-05	0.00743706	0.00190061
	CB7967	10	0.00012967	8.09553e-06	2.4742e-06	4.75117e-05	4.06044e-05	2.32519e-05	3.50028e-05	5.47896e-05	0.00807862	0.00190061
	CB7969	15	0.000136719	8.09553e-06	0.000134984	4.75117e-05	4.08031e-05	2.32519e-05	0.000257684	5.47896e-05	0.0103758	0.00190061
	CB7970	25	0.000141007	8.09553e-06	0.000294926	4.75117e-05	4.11979e-05	2.32519e-05	0.000515842	5.47896e-05	0.0125097	0.00190061

## Sheet: Intercept Values
	Intercept Values		36Ar [V]	1s	r2			37Ar [V]	1s	r2			38Ar [V]	1s	r2			39Ar [V]	1s	r2			40Ar [V]	1s	r2
	CB7954	2.3	0.00319604	1.36137e-05	0.700048	EXP	118 of 128	0.000305435	1.3103e-05	0.257062	EXP	16 of 16	0.000732931	3.48984e-05	0.105032	EXP	8 of 8	0.00641806	3.56679e-05	0.907041	EXP	40 of 40	0.907017	0.000630933	0.996116	EXP	40 of 40
	CB7955	2.7	0.00308679	1.4405e-05	0.672598	EXP	124 of 128	0.000823114	2.65982e-05	0.0431876	EXP	16 of 16	0.00102207	2.01338e-05	0.647697	EXP	8 of 8	0.0214388	5.14599e-05	0.6733	EXP	40 of 40	0.929069	0.000430277	0.998247	EXP	40 of 40
	CB7957	3.1	0.00316615	1.12217e-05	0.797436	LIN	122 of 128	0.00119608	2.38143e-05	0.244512	EXP	16 of 16	0.00115774	3.6786e-05	0.279189	EXP	8 of 8	0.034801	6.28744e-05	0.928526	LIN	40 of 40	1.00377	0.000440412	0.998452	EXP	40 of 40
	CB7958	3.5	0.00302759	1.23928e-05	0.745787	PAR	122 of 128	0.00186304	2.51293e-05	0.674104	EXP	16 of 16	0.0012147	3.58196e-05	0.208332	EXP	8 of 8	0.0470196	0.000107533	0.919812	LIN	25 of 40	1.01809	0.000513967	0.997792	EXP	40 of 40
	CB7960	4	0.00397767	1.54226e-05	0.786914	LIN	107 of 128	0.00400956	5.02421e-05	0.742894	EXP	16 of 16	0.00183397	4.62143e-05	0.414626	EXP	8 of 8	0.0830969	0.000184491	0.95142	EXP	25 of 40	1.42494	0.000633498	0.998423	EXP	40 of 40
	CB7961	4.6	0.00336519	1.16814e-05	0.768774	LIN	117 of 128	0.00402294	5.35252e-05	0.634506	EXP	16 of 16	0.00168404	2.66153e-05	0.757567	EXP	8 of 8	0.0786251	0.00012464	0.970638	EXP	30 of 40	1.25816	0.000745505	0.997704	LIN	30 of 40
	CB7963	5.3	0.00454568	1.461e-05	0.80298	EXP	121 of 128	0.0064775	4.11968e-05	0.932074	EXP	16 of 16	0.00228087	3.07052e-05	0.885992	EXP	8 of 8	0.0958394	0.000142923	0.971703	EXP	40 of 40	1.65337	0.000863498	0.99778	EXP	40 of 40
	CB7964	6.3	0.00295121	1.44546e-05	0.676602	LIN	106 of 128	0.00671474	3.49035e-05	0.927917	EXP	16 of 16	0.00210628	4.51168e-05	0.670717	EXP	8 of 8	0.114753	0.000134727	0.987362	EXP	40 of 40	1.27998	0.00060085	0.99816	EXP	40 of 40
	CB7966	8	0.00176199	9.77919e-06	0.474712	PAR	120 of 128	0.0102299	5.39358e-05	0.936488	EXP	16 of 16	0.00298481	5.57652e-05	0.755639	EXP	8 of 8	0.194862	0.000172742	0.993879	EXP	40 of 40	1.29209	0.00105898	0.992241	LIN	20 of 40
	CB7967	10	0.00228019	8.68295e-06	0.744579	PAR	114 of 128	0.0357211	0.00010456	0.980457	EXP	16 of 16	0.00291649	4.96907e-05	0.538179	EXP	8 of 8	0.187764	0.000192542	0.991379	EXP	40 of 40	1.36757	0.000733163	0.997594	EXP	40 of 40
	CB7969	15	0.00264426	1.1687e-05	0.6977	EXP	104 of 128	0.0534456	0.000153761	0.982231	EXP	16 of 16	0.00149784	2.77272e-05	0.598174	EXP	8 of 8	0.0707928	0.000126314	0.976039	PAR	30 of 40	0.950688	0.000854388	0.995532	LIN	30 of 40
	CB7970	25	0.00521169	1.5303e-05	0.842282	EXP	120 of 128	0.0509397	9.59238e-05	0.990515	EXP	16 of 16	0.00253781	3.56644e-05	0.0863273	EXP	8 of 8	0.119356	0.000141772	0.98427	EXP	40 of 40	1.88573	0.00095518	0.998343	EXP	35 of 40

## Sheet: Sample Parameters
	Sample Parameters		Sample	Material	Location	Analyst	Temp	Standard	%1s	J	%1s	MDF	%1s	Volume Ratio	Sensitivity	Day	Month	Year	Hour	Min	Resist	Irradiation	Project	Experiment	Nmb	Standard Name
								(in Ma)							(mol/volt)
	CB7954	2.3	NI-010913-12	gmass	H13	Jicha, Brian	2.3	28.201	0.01	0.0103195	0.14	1.01232	0.21	1	5.902e-15	21	JUL	2014	9	14	1	UW115	UW115J	UW115E8	1	FC
	CB7955	2.7	NI-010913-12	gmass	H13	Jicha, Brian	2.7	28.201	0.01	0.0103195	0.14	1.01232	0.21	1	5.902e-15	21	JUL	2014	9	57	1	UW115	UW115J	UW115E8	1	FC
	CB7957	3.1	NI-010913-12	gmass	H13	Jicha, Brian	3.1	28.201	0.01	0.0103195	0.14	1.01232	0.21	1	5.902e-15	21	JUL	2014	11	16	1	UW115	UW115J	UW115E8	1	FC
	CB7958	3.5	NI-010913-12	gmass	H13	Jicha, Brian	3.5	28.201	0.01	0.0103195	0.14	1.01232	0.21	1	5.902e-15	21	JUL	2014	11	59	1	UW115	UW115J	UW115E8	1	FC
	CB7960	4	NI-010913-12	gmass	H13	Jicha, Brian	4	28.201	0.01	0.0103195	0.14	1.01232	0.21	1	5.902e-15	21	JUL	2014	13	18	1	UW115	UW115J	UW115E8	1	FC
	CB7961	4.6	NI-010913-12	gmass	H13	Jicha, Brian	4.6	28.201	0.01	0.0103195	0.14	1.01232	0.21	1	5.902e-15	21	JUL	2014	14	0	1	UW115	UW115J	UW115E8	1	FC
	CB7963	5.3	NI-010913-12	gmass	H13	Jicha, Brian	5.3	28.201	0.01	0.0103195	0.14	1.01232	0.21	1	5.902e-15	21	JUL	2014	15	19	1	UW115	UW115J	UW115E8	1	FC
	CB7964	6.3	NI-010913-12	gmass	H13	Jicha, Brian	6.3	28.201	0.01	0.0103195	0.14	1.01232	0.21	1	5.902e-15	21	JUL	2014	16	2	1	UW115	UW115J	UW115E8	1	FC
	CB7966	8	NI-010913-12	gmass	H13	Jicha, Brian	8	28.201	0.01	0.0103195	0.14	1.01232	0.21	1	5.902e-15	21	JUL	2014	17	21	1	UW115	UW115J	UW115E8	1	FC
	CB7967	10	NI-010913-12	gmass	H13	Jicha, Brian	10	28.201	0.01	0.0103195	0.14	1.01232	0.21	1	5.902e-15	21	JUL	2014	18	4	1	UW115	UW115J	UW115E8	1	FC
	CB7969	15	NI-010913-12	gmass	H13	Jicha, Brian	15	28.201	0.01	0.0103195	0.14	1.01232	0.21	1	5.902e-15	21	JUL	2014	19	22	1	UW115	UW115J	UW115E8	1	FC
	CB7970	25	NI-010913-12	gmass	H13	Jicha, Brian	25	28.201	0.01	0.0103195	0.14	1.01232	0.21	1	5.902e-15	21	JUL	2014	20	5	1	UW115	UW115J	UW115E8	1	FC

[truncated: 1 more sheets: Irradiation Constants]
